# Supplementary material for: The molecular basis of Human FN3K mediated phosphorylation of glycated substrates
Source: Nat Commun. 2025 Jan 22;16:941. doi: 10.1038/s41467-025-56207-z (PMC11754801; doi:10.1038/s41467-025-56207-z)
Supplement: Supplementary file 4 — Source Data [file 41467_2025_56207_MOESM4_ESM.xlsx]

## Sheet: Figure 1b
	raw reads for the SEC chromatogram for purified HsFN3K-FL protein from E.coli.
FN3K-FL_WT_Ecoli
UV280		UV260
ml	mAU	ml	mAU
0.0018	0.016448	0.000136	-0.060115
0.005128	-0.012486	0.008455	-0.228514
0.008455	-0.019846	0.016775	-0.234232				SDS-PAGE for the HsFN3K-FL protein purification from E.coli
0.011783	-0.024366	0.025094	-0.23946
0.015111	-0.02815	0.033414	-0.248725
0.018439	-0.030252	0.041733	-0.256523
0.021767	-0.031079	0.050053	-0.257073
0.025094	-0.03213	0.058372	-0.261173
0.028422	-0.033893	0.066692	-0.266092
0.03175	-0.035004	0.075011	-0.26444
0.035078	-0.035859	0.083331	-0.233873
0.038406	-0.037873	0.09165	-0.161239
0.041733	-0.040869	0.09997	-0.096671
0.045061	-0.044283	0.10829	-0.043343
0.048389	-0.047536	0.116609	0.003202
0.051717	-0.04949	0.124929	0.055167
0.055045	-0.050342	0.133248	0.100317
0.058372	-0.050979	0.141568	0.137826
0.0617	-0.050099	0.149887	0.177987
0.065028	-0.049747	0.158207	0.218701
0.068356	-0.049668	0.166526	0.233456
0.071684	-0.046035	0.174846	0.198122
0.075011	-0.037409	0.183165	0.171422
0.078339	-0.027476	0.191485	0.155702
0.081667	-0.017215	0.199804	0.144866
0.084995	-0.004487	0.208124	0.123984
0.088323	0.008047	0.216443	0.11111
0.09165	0.020172	0.224763	0.104845
0.094978	0.030166	0.233082	0.095144
0.098306	0.037477	0.241402	0.08211
0.101634	0.044062	0.249721	0.071608
0.104962	0.051065	0.258041	0.065969
0.108289	0.061044	0.26636	0.058798
0.111617	0.072871	0.27468	0.05384
0.114945	0.084998	0.282999	0.053431
0.118273	0.095037	0.291319	0.055165
0.121601	0.104223	0.299638	0.050475
0.124929	0.113545	0.307958	0.047005
0.128256	0.122786	0.316277	0.046212
0.131584	0.131235	0.324597	0.044466
0.134912	0.139092	0.332916	0.040103
0.13824	0.146833	0.341236	0.037407
0.141568	0.152449	0.349555	0.03503
0.144895	0.155064	0.357875	0.031375
0.148223	0.156959	0.366194	0.02683
0.151551	0.159297	0.374514	0.028579
0.154879	0.159233	0.382834	0.036276
0.158207	0.154883	0.391153	0.041054
0.161534	0.149307	0.399473	0.037142
0.164862	0.143521	0.407792	0.035105
0.16819	0.135272	0.416112	0.03591
0.171518	0.126152	0.424431	0.034456
0.174846	0.116642	0.432751	0.032836
0.178173	0.108838	0.44107	0.032138
0.181501	0.103511	0.44939	0.032215
0.184829	0.098968	0.457709	0.028668
0.188157	0.094817	0.466029	0.026025
0.191485	0.088434	0.474348	0.028799
0.194813	0.08119	0.482668	0.03894
0.19814	0.074607	0.490987	0.03938
0.201468	0.070328	0.499307	0.037564
0.204796	0.068215	0.507626	0.035848
0.208124	0.066324	0.515946	0.034949
0.211452	0.063828	0.524265	0.034486
0.214779	0.061624	0.532585	0.032062
0.218107	0.059615	0.540904	0.028537
0.221435	0.057201	0.549224	0.023453
0.224763	0.056595	0.557543	0.016704
0.228091	0.057457	0.565863	0.011853
0.231418	0.058467	0.574182	0.018497
0.234746	0.058907	0.582502	0.029782
0.238074	0.05836	0.590822	0.035028
0.241402	0.057365	0.599141	0.033593
0.24473	0.055182	0.60746	0.028652
0.248057	0.052469	0.61578	0.031121
0.251385	0.049769	0.624099	0.034104
0.254713	0.048408	0.632419	0.034324
0.258041	0.048614	0.640739	0.030485
0.261369	0.049564	0.649058	0.02568
0.264696	0.05034	0.657378	0.019163
0.268024	0.049883	0.665697	0.011843
0.271352	0.04821	0.674017	0.013534
0.27468	0.046203	0.682336	0.017744
0.278008	0.044673	0.690656	0.021582
0.281335	0.042967	0.698975	0.017205
0.284663	0.040895	0.707295	0.015414
0.287991	0.03901	0.715614	0.018137
0.291319	0.037964	0.723934	0.024489
0.294647	0.037819	0.732253	0.028572
0.297974	0.037945	0.740573	0.031601
0.301302	0.038029	0.748892	0.032153
0.30463	0.038474	0.757212	0.028586
0.307958	0.039126	0.765531	0.026385
0.311286	0.039972	0.773851	0.03332
0.314613	0.041147	0.78217	0.043913
0.317941	0.042545	0.79049	0.050868
0.321269	0.043814	0.798809	0.049932
0.324597	0.044099	0.807129	0.048013
0.327925	0.044979	0.815448	0.047814
0.331253	0.046415	0.823768	0.047494
0.33458	0.046637	0.832087	0.044681
0.337908	0.044502	0.840407	0.043445
0.341236	0.040909	0.848726	0.043775
0.344564	0.037095	0.857046	0.037057
0.347892	0.033746	0.865366	0.027434
0.351219	0.031547	0.873685	0.021704
0.354547	0.029827	0.882004	0.024297
0.357875	0.02905	0.890324	0.026409
0.361203	0.028415	0.898643	0.02161
0.364531	0.027468	0.906963	0.014052
0.367858	0.026168	0.915283	0.010185
0.371186	0.024164	0.923602	0.007901
0.374514	0.021473	0.931922	0.003551
0.377842	0.018653	0.940241	-0.001315
0.38117	0.016734	0.948561	-0.004713
0.384497	0.015345	0.95688	-0.009701
0.387825	0.013979	0.9652	-0.018621
0.391153	0.012665	0.973519	-0.025055
0.394481	0.011236	0.981839	-0.017736
0.397809	0.00961	0.990158	-0.011442
0.401137	0.007994	0.998478	-0.010442
0.404464	0.006895	1.0068	-0.015416
0.407792	0.007045	1.01512	-0.017734
0.41112	0.007751	1.02344	-0.017587
0.414448	0.008652	1.03176	-0.017872
0.417776	0.010877	1.04008	-0.020331
0.421103	0.014236	1.04839	-0.018665
0.424431	0.017471	1.05671	-0.018073
0.427759	0.019728	1.06503	-0.024257
0.431087	0.021401	1.07335	-0.025251
0.434415	0.023001	1.08167	-0.017468
0.437742	0.023715	1.08999	-0.010004
0.44107	0.022892	1.09831	-0.00836
0.444398	0.021351	1.10663	-0.010356
0.447726	0.02068	1.11495	-0.011047
0.451054	0.022022	1.12327	-0.010472
0.454381	0.024546	1.13159	-0.013221
0.457709	0.027224	1.13991	-0.016649
0.461037	0.029393	1.14823	-0.018746
0.464365	0.030423	1.15655	-0.022207
0.467693	0.03093	1.16487	-0.030691
0.47102	0.03087	1.17319	-0.029737
0.474348	0.030052	1.18151	-0.019903
0.477676	0.028957	1.18983	-0.007419
0.481004	0.027938	1.19815	-0.002557
0.484332	0.027206	1.20647	-0.000795
0.487659	0.026349	1.21479	0.00061
0.490987	0.025292	1.22311	0.002725
0.494315	0.024262	1.23142	0.006448
0.497643	0.023073	1.23974	0.008493
0.500971	0.021695	1.24806	0.01011
0.504298	0.020276	1.25638	0.005559
0.507626	0.019211	1.2647	-0.003304
0.510954	0.019046	1.27302	-0.008929
0.514282	0.019345	1.28134	-0.004697
0.51761	0.020446	1.28966	0.003325
0.520938	0.022959	1.29798	0.0047
0.524265	0.026214	1.3063	0.00327
0.527593	0.028769	1.31462	-0.002772
0.530921	0.029096	1.32294	-0.005832
0.534249	0.027101	1.33126	-0.009701
0.537577	0.024329	1.33958	-0.012852
0.540904	0.021954	1.3479	-0.014283
0.544232	0.020239	1.35622	-0.018807
0.54756	0.018817	1.36454	-0.028313
0.550888	0.018169	1.37286	-0.038093
0.554216	0.019006	1.38118	-0.034814
0.557543	0.020825	1.38949	-0.028577
0.560871	0.022722	1.39781	-0.024518
0.564199	0.02405	1.40613	-0.026294
0.567527	0.024751	1.41445	-0.029813
0.570855	0.025229	1.42277	-0.030775
0.574182	0.025863	1.43109	-0.032647
0.57751	0.026649	1.43941	-0.036551
0.580838	0.027443	1.44773	-0.036354
0.584166	0.028326	1.45605	-0.035933
0.587494	0.029458	1.46437	-0.040863
0.590821	0.030735	1.47269	-0.046133
0.594149	0.032009	1.48101	-0.044006
0.597477	0.033262	1.48933	-0.035726
0.600805	0.033742	1.49765	-0.022842
0.604133	0.033561	1.50597	-0.020529
0.60746	0.033546	1.51429	-0.018171
0.610788	0.034612	1.52261	-0.014285
0.614116	0.037225	1.53093	-0.01273
0.617444	0.040483	1.53925	-0.011293
0.620772	0.043739	1.54757	-0.009157
0.624099	0.046645	1.55588	-0.005999
0.627427	0.049262	1.56421	-0.005429
0.630755	0.050935	1.57252	-0.006563
0.634083	0.050471	1.58084	-0.009043
0.637411	0.048539	1.58916	-0.003404
0.640738	0.046396	1.59748	0.003271
0.644066	0.044706	1.6058	0.003984
0.647394	0.0437	1.61412	0.00206
0.650722	0.043005	1.62244	-0.001213
0.65405	0.043714	1.63076	-0.004685
0.657378	0.045865	1.63908	-0.009112
0.660705	0.048075	1.6474	-0.015884
0.664033	0.049662	1.65572	-0.02545
0.667361	0.049878	1.66404	-0.032525
0.670689	0.049156	1.67236	-0.038611
0.674017	0.048288	1.68068	-0.045076
0.677344	0.047605	1.689	-0.042874
0.680672	0.047113	1.69732	-0.037429
0.684	0.04664	1.70564	-0.035523
0.687328	0.046438	1.71396	-0.041293
0.690656	0.046514	1.72228	-0.044967
0.693983	0.046397	1.7306	-0.044586
0.697311	0.046135	1.73891	-0.041674
0.700639	0.046134	1.74723	-0.043989
0.703967	0.046315	1.75555	-0.047266
0.707295	0.046461	1.76387	-0.050435
0.710622	0.046471	1.77219	-0.05518
0.71395	0.047216	1.78051	-0.059933
0.717278	0.049379	1.78883	-0.057623
0.720606	0.051999	1.79715	-0.047051
0.723934	0.054346	1.80547	-0.038404
0.727262	0.056255	1.81379	-0.04259
0.730589	0.05792	1.82211	-0.04409
0.733917	0.058573	1.83043	-0.04082
0.737245	0.056794	1.83875	-0.037052
0.740573	0.053253	1.84707	-0.036384
0.743901	0.049897	1.85539	-0.037349
0.747228	0.047947	1.86371	-0.038527
0.750556	0.047689	1.87203	-0.039449
0.753884	0.048311	1.88035	-0.042767
0.757212	0.049767	1.88867	-0.044205
0.76054	0.051864	1.89698	-0.032771
0.763867	0.053772	1.90531	-0.020245
0.767195	0.054897	1.91362	-0.016486
0.770523	0.054586	1.92194	-0.017218
0.773851	0.053529	1.93026	-0.018242
0.777179	0.052474	1.93858	-0.013786
0.780506	0.05187	1.9469	-0.009359
0.783834	0.051377	1.95522	-0.008062
0.787162	0.050658	1.96354	-0.007309
0.79049	0.05025	1.97186	-0.008495
0.793818	0.050375	1.98018	-0.013261
0.797145	0.050709	1.9885	-0.022099
0.800473	0.050822	1.99682	-0.020655
0.803801	0.050396	2.00514	-0.01566
0.807129	0.049821	2.01346	-0.011313
0.810457	0.049424	2.02178	-0.016176
0.813784	0.049324	2.0301	-0.021327
0.817112	0.050481	2.03842	-0.025632
0.82044	0.052896	2.04674	-0.028376
0.823768	0.054845	2.05506	-0.032301
0.827096	0.055403	2.06338	-0.038568
0.830423	0.054709	2.0717	-0.042498
0.833751	0.053421	2.08001	-0.047694
0.837079	0.051234	2.08833	-0.053022
0.840407	0.047507	2.09665	-0.055601
0.843735	0.042931	2.10497	-0.051895
0.847062	0.03882	2.11329	-0.045987
0.85039	0.036331	2.12161	-0.044833
0.853718	0.035329	2.12993	-0.047359
0.857046	0.034782	2.13825	-0.050009
0.860374	0.034481	2.14657	-0.049302
0.863702	0.034012	2.15489	-0.04828
0.867029	0.033149	2.16321	-0.052351
0.870357	0.032027	2.17153	-0.056934
0.873685	0.030208	2.17985	-0.058229
0.877013	0.027918	2.18817	-0.061041
0.880341	0.025844	2.19649	-0.067627
0.883668	0.024652	2.20481	-0.071095
0.886996	0.024478	2.21313	-0.061174
0.890324	0.024658	2.22145	-0.052499
0.893652	0.024701	2.22977	-0.048455
0.89698	0.024313	2.23809	-0.051305
0.900307	0.023558	2.24641	-0.047094
0.903635	0.022794	2.25473	-0.040477
0.906963	0.022482	2.26304	-0.038051
0.910291	0.023165	2.27136	-0.04049
0.913619	0.024249	2.27968	-0.038302
0.916946	0.025452	2.288	-0.033481
0.920274	0.027382	2.29632	-0.037193
0.923602	0.030151	2.30464	-0.039288
0.92693	0.032756	2.31296	-0.030319
0.930258	0.034578	2.32128	-0.015672
0.933586	0.035396	2.3296	-0.008639
0.936913	0.035672	2.33792	-0.013197
0.940241	0.034968	2.34624	-0.016315
0.943569	0.033204	2.35456	-0.012679
0.946897	0.031124	2.36288	-0.008291
0.950225	0.028902	2.3712	-0.011849
0.953552	0.026615	2.37952	-0.017316
0.95688	0.024752	2.38784	-0.022101
0.960208	0.023507	2.39616	-0.03419
0.963536	0.023436	2.40448	-0.046569
0.966864	0.023403	2.4128	-0.052906
0.970191	0.022856	2.42111	-0.045935
0.973519	0.02184	2.42943	-0.040617
0.976847	0.020298	2.43775	-0.044451
0.980175	0.01893	2.44607	-0.054832
0.983503	0.017765	2.45439	-0.058553
0.98683	0.017065	2.46271	-0.057078
0.990158	0.016543	2.47103	-0.057783
0.993486	0.015982	2.47935	-0.059979
0.996814	0.015196	2.48767	-0.061937
1.00014	0.01417	2.49599	-0.06544
1.00347	0.013165	2.50431	-0.072011
1.0068	0.012352	2.51263	-0.077152
1.01012	0.012126	2.52095	-0.071137
1.01345	0.012288	2.52927	-0.063356
1.01678	0.012565	2.53759	-0.059866
1.02011	0.013229	2.54591	-0.065409
1.02344	0.014855	2.55423	-0.066284
1.02676	0.017193	2.56255	-0.062532
1.03009	0.019166	2.57087	-0.059676
1.03342	0.020617	2.57918	-0.061385
1.03675	0.022353	2.58751	-0.061908
1.04008	0.023716	2.59583	-0.060083
1.0434	0.023609	2.60414	-0.06157
1.04673	0.021701	2.61246	-0.064834
1.05006	0.019363	2.62078	-0.05974
1.05339	0.018447	2.6291	-0.048342
1.05671	0.019596	2.63742	-0.041155
1.06004	0.021433	2.64574	-0.044751
1.06337	0.022531	2.65406	-0.049206
1.0667	0.021682	2.66238	-0.047032
1.07003	0.020071	2.6707	-0.040311
1.07335	0.018425	2.67902	-0.042138
1.07668	0.017276	2.68734	-0.044635
1.08001	0.016701	2.69566	-0.042426
1.08334	0.016401	2.70398	-0.043966
1.08666	0.016324	2.7123	-0.046802
1.08999	0.016543	2.72062	-0.045647
1.09332	0.016305	2.72894	-0.034575
1.09665	0.016003	2.73726	-0.026685
1.09998	0.01569	2.74558	-0.02751
1.1033	0.015247	2.7539	-0.036581
1.10663	0.014703	2.76221	-0.040487
1.10996	0.014228	2.77054	-0.042045
1.11329	0.014143	2.77885	-0.047525
1.11661	0.014763	2.78717	-0.055265
1.11994	0.015318	2.79549	-0.061718
1.12327	0.016017	2.80381	-0.068317
1.1266	0.017633	2.81213	-0.077117
1.12993	0.019557	2.82045	-0.082057
1.13325	0.020667	2.82877	-0.078623
1.13658	0.019792	2.83709	-0.072965
1.13991	0.017157	2.84541	-0.069815
1.14324	0.014161	2.85373	-0.073324
1.14657	0.010866	2.86205	-0.074198
1.14989	0.009228	2.87037	-0.07153
1.15322	0.008314	2.87869	-0.071246
1.15655	0.008841	2.88701	-0.07795
1.15988	0.010194	2.89533	-0.079973
1.1632	0.011143	2.90365	-0.079349
1.16653	0.011598	2.91197	-0.081155
1.16986	0.01064	2.92029	-0.083728
1.17319	0.009161	2.92861	-0.0803
1.17651	0.007669	2.93693	-0.071628
1.17984	0.006132	2.94524	-0.064856
1.18317	0.004547	2.95356	-0.068883
1.1865	0.003001	2.96188	-0.070748
1.18983	0.001818	2.9702	-0.064867
1.19315	0.001197	2.97852	-0.061827
1.19648	0.000499	2.98684	-0.065779
1.19981	6.9e-05	2.99516	-0.070009
1.20314	0.000532	3.00348	-0.071617
1.20647	0.001426	3.0118	-0.075187
1.20979	0.002296	3.02012	-0.079079
1.21312	0.002908	3.02844	-0.078493
1.21645	0.003646	3.03676	-0.066381
1.21978	0.005129	3.04508	-0.053804
1.22311	0.006528	3.0534	-0.049844
1.22643	0.007954	3.06172	-0.050924
1.22976	0.010373	3.07004	-0.04811
1.23309	0.012636	3.07836	-0.041233
1.23642	0.013181	3.08668	-0.037431
1.23974	0.011138	3.095	-0.036952
1.24307	0.007745	3.10331	-0.039012
1.2464	0.004876	3.11164	-0.041673
1.24973	0.003857	3.11996	-0.045784
1.25306	0.004111	3.12827	-0.049754
1.25638	0.004429	3.13659	-0.04576
1.25971	0.005021	3.14491	-0.040376
1.26304	0.00582	3.15323	-0.039801
1.26637	0.00662	3.16155	-0.047704
1.26969	0.007252	3.16987	-0.055593
1.27302	0.007294	3.17819	-0.057895
1.27635	0.006688	3.18651	-0.057747
1.27968	0.006163	3.19483	-0.060659
1.283	0.00573	3.20315	-0.064255
1.28633	0.004526	3.21147	-0.069822
1.28966	0.003115	3.21979	-0.077569
1.29299	0.00214	3.22811	-0.081384
1.29632	0.002129	3.23643	-0.077962
1.29964	0.002552	3.24475	-0.070068
1.30297	0.002857	3.25307	-0.062697
1.3063	0.002785	3.26139	-0.065608
1.30963	0.002923	3.26971	-0.070156
1.31296	0.00306	3.27802	-0.0716
1.31628	0.003322	3.28634	-0.071854
1.31961	0.004767	3.29466	-0.072797
1.32294	0.007257	3.30298	-0.073398
1.32627	0.009719	3.3113	-0.074524
1.32959	0.011563	3.31962	-0.076095
1.33292	0.011925	3.32794	-0.077569
1.33625	0.012135	3.33626	-0.075055
1.33958	0.011447	3.34458	-0.062895
1.34291	0.009699	3.3529	-0.051063
1.34623	0.007772	3.36122	-0.048435
1.34956	0.00604	3.36954	-0.051321
1.35289	0.005057	3.37786	-0.052875
1.35622	0.004344	3.38618	-0.050727
1.35955	0.003909	3.3945	-0.048337
1.36287	0.004765	3.40282	-0.047819
1.3662	0.005951	3.41114	-0.048114
1.36953	0.006936	3.41946	-0.050908
1.37286	0.007133	3.42778	-0.054392
1.37618	0.005691	3.4361	-0.055034
1.37951	0.003583	3.44442	-0.04827
1.38284	0.001501	3.45274	-0.038966
1.38617	-0.000324	3.46105	-0.034043
1.38949	-0.001651	3.46937	-0.037812
1.39282	-0.00289	3.47769	-0.042604
1.39615	-0.004054	3.48601	-0.044734
1.39948	-0.004998	3.49433	-0.04714
1.40281	-0.005756	3.50265	-0.052578
1.40613	-0.00619	3.51097	-0.059786
1.40946	-0.004935	3.51929	-0.067399
1.41279	-0.003388	3.52761	-0.074591
1.41612	-0.001909	3.53593	-0.079633
1.41945	-0.000769	3.54425	-0.07852
1.42277	0.000744	3.55257	-0.072382
1.4261	0.003087	3.56089	-0.069054
1.42943	0.005509	3.56921	-0.074123
1.43276	0.008326	3.57753	-0.08021
1.43608	0.010476	3.58585	-0.080162
1.43941	0.012367	3.59417	-0.076474
1.44274	0.012328	3.60249	-0.077016
1.44607	0.010044	3.61081	-0.079802
1.4494	0.007099	3.61912	-0.08286
1.45272	0.004524	3.62744	-0.08778
1.45605	0.003223	3.63576	-0.090765
1.45938	0.003313	3.64408	-0.090478
1.46271	0.003664	3.6524	-0.083949
1.46603	0.005646	3.66072	-0.07429
1.46936	0.007864	3.66904	-0.074216
1.47269	0.009918	3.67736	-0.080781
1.47602	0.010835	3.68568	-0.08256
1.47935	0.009781	3.694	-0.079025
1.48267	0.008679	3.70232	-0.075455
1.486	0.00769	3.71064	-0.07253
1.48933	0.007356	3.71896	-0.071507
1.49266	0.00544	3.72728	-0.070802
1.49598	0.003461	3.7356	-0.068493
1.49931	0.001798	3.74392	-0.065911
1.50264	0.000881	3.75224	-0.056492
1.50597	0.000463	3.76056	-0.044128
1.5093	0.000268	3.76888	-0.037384
1.51262	0.001203	3.7772	-0.038775
1.51595	0.0016	3.78552	-0.042436
1.51928	0.001949	3.79384	-0.041189
1.52261	0.002088	3.80215	-0.038471
1.52594	0.003715	3.81047	-0.039026
1.52926	0.006228	3.81879	-0.042077
1.53259	0.008758	3.82711	-0.045039
1.53592	0.011156	3.83543	-0.047081
1.53925	0.012939	3.84375	-0.048415
1.54257	0.014636	3.85207	-0.046443
1.5459	0.015004	3.86039	-0.043248
1.54923	0.013158	3.86871	-0.042831
1.55256	0.010892	3.87703	-0.050591
1.55588	0.008692	3.88535	-0.057904
1.55921	0.007522	3.89367	-0.060987
1.56254	0.008394	3.90199	-0.064963
1.56587	0.009482	3.91031	-0.072465
1.5692	0.012793	3.91863	-0.079805
1.57252	0.015432	3.92695	-0.085021
1.57585	0.017826	3.93527	-0.089178
1.57918	0.019136	3.94359	-0.090018
1.58251	0.019216	3.95191	-0.085973
1.58584	0.019006	3.96023	-0.078135
1.58916	0.018715	3.96855	-0.074497
1.59249	0.017739	3.97686	-0.077044
1.59582	0.015443	3.98518	-0.078537
1.59915	0.013226	3.9935	-0.075872
1.60248	0.012204	4.00182	-0.075302
1.6058	0.012348	4.01014	-0.076986
1.60913	0.012761	4.01846	-0.078906
1.61246	0.013133	4.02678	-0.081332
1.61579	0.013304	4.0351	-0.081421
1.61911	0.013315	4.04342	-0.077807
1.62244	0.013267	4.05174	-0.071049
1.62577	0.012461	4.06006	-0.061055
1.6291	0.012562	4.06838	-0.055046
1.63243	0.013165	4.0767	-0.05467
1.63575	0.013915	4.08502	-0.053952
1.63908	0.014974	4.09334	-0.052792
1.64241	0.016064	4.10166	-0.053819
1.64574	0.017039	4.10998	-0.054743
1.64906	0.015821	4.1183	-0.055752
1.65239	0.01196	4.12662	-0.057653
1.65572	0.007859	4.13493	-0.060142
1.65905	0.004236	4.14325	-0.062516
1.66237	0.002106	4.15157	-0.060878
1.6657	0.000998	4.15989	-0.055652
1.66903	0.00016	4.16821	-0.054124
1.67236	0.001107	4.17653	-0.057334
1.67569	0.002621	4.18485	-0.057806
1.67901	0.004104	4.19317	-0.05526
1.68234	0.004819	4.20149	-0.056442
1.68567	0.004056	4.20981	-0.063345
1.689	0.002526	4.21813	-0.071914
1.69233	0.00091	4.22645	-0.076642
1.69565	-0.000969	4.23477	-0.078842
1.69898	-0.002655	4.24309	-0.08243
1.70231	-0.004348	4.25141	-0.081183
1.70564	-0.004788	4.25973	-0.074742
1.70896	-0.003953	4.26805	-0.072214
1.71229	-0.002834	4.27637	-0.077135
1.71562	-0.002106	4.28469	-0.080749
1.71895	-0.002204	4.29301	-0.078221
1.72228	-0.002611	4.30133	-0.074604
1.7256	-0.003022	4.30964	-0.076861
1.72893	-0.003645	4.31797	-0.081487
1.73226	-0.002127	4.32628	-0.083085
1.73559	-0.00036	4.3346	-0.084608
1.73891	0.001976	4.34292	-0.085024
1.74224	0.004565	4.35124	-0.079536
1.74557	0.006713	4.35956	-0.068585
1.7489	0.008709	4.36788	-0.060727
1.75223	0.008157	4.3762	-0.061355
1.75555	0.005804	4.38452	-0.062954
1.75888	0.003435	4.39284	-0.059358
1.76221	0.001687	4.40116	-0.056254
1.76554	0.001011	4.40948	-0.056115
1.76886	0.00066	4.4178	-0.05701
1.77219	0.000646	4.42612	-0.059075
1.77552	0.001716	4.43444	-0.060504
1.77885	0.003111	4.44276	-0.060546
1.78218	0.004508	4.45108	-0.05749
1.7855	0.005419	4.4594	-0.047661
1.78883	0.004928	4.46772	-0.039566
1.79216	0.004006	4.47604	-0.039941
1.79549	0.002749	4.48435	-0.042531
1.79882	0.000864	4.49267	-0.044091
1.80214	-0.000333	4.50099	-0.043966
1.80547	-0.001498	4.50931	-0.043842
1.8088	-0.000776	4.51763	-0.04805
1.81213	0.000592	4.52595	-0.054384
1.81545	0.002007	4.53427	-0.059079
1.81878	0.003462	4.54259	-0.063143
1.82211	0.004417	4.55091	-0.064061
1.82544	0.004674	4.55923	-0.060702
1.82876	0.004906	4.56755	-0.059055
1.83209	0.004356	4.57587	-0.061336
1.83542	0.006041	4.58419	-0.065639
1.83875	0.007802	4.59251	-0.068999
1.84208	0.009626	4.60083	-0.071348
1.8454	0.010898	4.60915	-0.075226
1.84873	0.011822	4.61747	-0.080029
1.85206	0.012457	4.62579	-0.084645
1.85539	0.010245	4.63411	-0.088528
1.85872	0.007022	4.64243	-0.091271
1.86204	0.003704	4.65074	-0.088986
1.86537	0.001255	4.65907	-0.08217
1.8687	-0.000299	4.66738	-0.076715
1.87203	-0.001651	4.6757	-0.077388
1.87536	-0.002244	4.68402	-0.078751
1.87868	-0.000731	4.69234	-0.074725
1.88201	0.001863	4.70066	-0.070512
1.88534	0.004512	4.70898	-0.070029
1.88867	0.004762	4.7173	-0.07237
1.89199	0.002738	4.72562	-0.07331
1.89532	0.000251	4.73394	-0.072501
1.89865	-0.001791	4.74226	-0.070595
1.90198	-0.003143	4.75058	-0.065942
1.90531	-0.004511	4.7589	-0.056634
1.90863	-0.005883	4.76722	-0.047553
1.91196	-0.005885	4.77554	-0.047478
1.91529	-0.004937	4.78386	-0.051937
1.91862	-0.003869	4.79218	-0.051781
1.92194	-0.003098	4.8005	-0.048308
1.92527	-0.002714	4.80882	-0.048163
1.9286	-0.002412	4.81714	-0.052316
1.93193	-0.002148	4.82545	-0.05511
1.93525	-0.002278	4.83378	-0.058786
1.93858	-5.1e-05	4.84209	-0.062578
1.94191	0.002382	4.85041	-0.064026
1.94524	0.005199	4.85873	-0.060556
1.94857	0.007452	4.86705	-0.055616
1.95189	0.00929	4.87537	-0.057419
1.95522	0.010784	4.88369	-0.061935
1.95855	0.010277	4.89201	-0.062338
1.96188	0.007892	4.90033	-0.059429
1.96521	0.005403	4.90865	-0.062092
1.96853	0.003082	4.91697	-0.06755
1.97186	0.003106	4.92529	-0.07161
1.97519	0.003654	4.93361	-0.07585
1.97852	0.004867	4.94193	-0.080103
1.98185	0.006666	4.95025	-0.080358
1.98517	0.007869	4.95857	-0.076124
1.9885	0.008992	4.96689	-0.073672
1.99183	0.009618	4.97521	-0.077859
1.99516	0.008859	4.98353	-0.084531
1.99848	0.007939	4.99185	-0.087334
2.00181	0.006474	5.00016	-0.085257
2.00514	0.004791	5.00848	-0.085286
2.00847	0.003377	5.0168	-0.087467
2.0118	0.002108	5.02512	-0.088732
2.01512	0.001499	5.03344	-0.090359
2.01845	0.001601	5.04176	-0.093128
2.02178	0.001783	5.05008	-0.09082
2.02511	0.00237	5.0584	-0.082148
2.02843	0.002825	5.06672	-0.07548
2.03176	0.00301	5.07504	-0.073477
2.03509	0.002985	5.08336	-0.074813
2.03842	0.002824	5.09168	-0.073343
2.04175	0.003827	5.1	-0.070222
2.04507	0.005004	5.10832	-0.070607
2.0484	0.006638	5.11664	-0.073988
2.05173	0.008189	5.12496	-0.074594
2.05506	0.009665	5.13328	-0.075275
2.05838	0.010374	5.1416	-0.076031
2.06171	0.009591	5.14992	-0.071896
2.06504	0.007679	5.15824	-0.063634
2.06837	0.00556	5.16655	-0.056563
2.0717	0.002951	5.17488	-0.057095
2.07502	0.000692	5.18319	-0.062652
2.07835	-0.001469	5.19151	-0.06223
2.08168	-0.002237	5.19983	-0.059045
2.08501	-0.00149	5.20815	-0.059952
2.08833	-8.7e-05	5.21647	-0.065558
2.09166	0.001234	5.22479	-0.071003
2.09499	0.001942	5.23311	-0.076955
2.09832	0.001964	5.24143	-0.082996
2.10164	0.001878	5.24975	-0.085948
2.10497	0.001075	5.25807	-0.082854
2.1083	-0.000379	5.26639	-0.075865
2.11163	-0.002099	5.27471	-0.076146
2.11496	-0.003169	5.28303	-0.082765
2.11829	-0.003114	5.29135	-0.085576
2.12161	-0.00248	5.29967	-0.084162
2.12494	-0.001785	5.30799	-0.084763
2.12827	-0.001285	5.31631	-0.087464
2.1316	-0.001257	5.32463	-0.09038
2.13492	-0.001369	5.33294	-0.092393
2.13825	-0.001567	5.34126	-0.092496
2.14158	-0.001121	5.34959	-0.09136
2.14491	0.000187	5.3579	-0.087992
2.14824	0.001665	5.36622	-0.082357
2.15156	0.003282	5.37454	-0.08242
2.15489	0.005433	5.38286	-0.086054
2.15822	0.007697	5.39118	-0.087547
2.16155	0.009241	5.3995	-0.084071
2.16487	0.009044	5.40782	-0.081264
2.1682	0.007773	5.41614	-0.080617
2.17153	0.005741	5.42446	-0.081497
2.17486	0.002605	5.43278	-0.081873
2.17819	-0.000243	5.4411	-0.082468
2.18151	-0.003011	5.44942	-0.078461
2.18484	-0.003158	5.45774	-0.068017
2.18817	-0.001495	5.46606	-0.056192
2.1915	0.000579	5.47438	-0.053212
2.19482	0.002331	5.4827	-0.056955
2.19815	0.002812	5.49102	-0.05839
2.20148	0.002205	5.49934	-0.056082
2.20481	0.001398	5.50765	-0.057546
2.20813	0.000193	5.51598	-0.061953
2.21146	-0.000961	5.52429	-0.063666
2.21479	-0.002075	5.53261	-0.067344
2.21812	-0.002978	5.54093	-0.073054
2.22145	-0.003545	5.54925	-0.076469
2.22477	-0.003979	5.55757	-0.071789
2.2281	-0.004373	5.56589	-0.067466
2.23143	-0.004311	5.57421	-0.069315
2.23476	-0.004208	5.58253	-0.077603
2.23809	-0.004125	5.59085	-0.081313
2.24141	-0.004305	5.59917	-0.082613
2.24474	-0.004025	5.60749	-0.08602
2.24807	-0.003359	5.61581	-0.090701
2.2514	-0.002489	5.62413	-0.093577
2.25473	-0.000591	5.63245	-0.09766
2.25805	0.002652	5.64077	-0.10248
2.26138	0.006214	5.64909	-0.10327
2.26471	0.009205	5.65741	-0.099538
2.26804	0.009399	5.66573	-0.093465
2.27136	0.008351	5.67405	-0.092378
2.27469	0.006687	5.68236	-0.097253
2.27802	0.004331	5.69069	-0.098175
2.28135	0.002321	5.699	-0.095435
2.28468	0.000484	5.70732	-0.095602
2.288	0.00042	5.71564	-0.097123
2.29133	0.0014	5.72396	-0.096866
2.29466	0.002583	5.73228	-0.096033
2.29799	0.003682	5.7406	-0.095846
2.30131	0.004443	5.74892	-0.092846
2.30464	0.004906	5.75724	-0.086604
2.30797	0.005228	5.76556	-0.077196
2.3113	0.004852	5.77388	-0.074124
2.31462	0.003807	5.7822	-0.074498
2.31795	0.002608	5.79052	-0.073372
2.32128	0.00212	5.79884	-0.069348
2.32461	0.002512	5.80716	-0.069659
2.32794	0.00326	5.81548	-0.069527
2.33126	0.003982	5.8238	-0.067168
2.33459	0.004326	5.83212	-0.065348
2.33792	0.004146	5.84044	-0.062591
2.34125	0.003828	5.84875	-0.057042
2.34457	0.003312	5.85708	-0.047713
2.3479	0.003205	5.8654	-0.039742
2.35123	0.003381	5.87371	-0.041041
2.35456	0.003868	5.88203	-0.047163
2.35789	0.005253	5.89035	-0.049959
2.36121	0.007783	5.89867	-0.05143
2.36454	0.010586	5.90699	-0.057757
2.36787	0.012366	5.91531	-0.066424
2.3712	0.012051	5.92363	-0.074458
2.37453	0.010978	5.93195	-0.079966
2.37785	0.009043	5.94027	-0.086328
2.38118	0.006443	5.94859	-0.089666
2.38451	0.003808	5.95691	-0.084187
2.38784	0.001615	5.96523	-0.078884
2.39116	0.000854	5.97355	-0.079342
2.39449	0.001212	5.98187	-0.08564
2.39782	0.001822	5.99019	-0.084893
2.40115	0.002345	5.99851	-0.081758
2.40448	0.002138	6.00683	-0.080347
2.4078	0.001272	6.01515	-0.084418
2.41113	0.000235	6.02346	-0.081175
2.41446	-0.000764	6.03179	-0.060615
2.41779	-0.001534	6.0401	-0.055757
2.42111	-0.002215	6.04842	-0.059219
2.42444	-0.002662	6.05674	-0.058465
2.42777	-0.002807	6.06506	-0.056046
2.4311	-0.00283	6.07338	-0.055452
2.43443	-0.002628	6.0817	-0.058731
2.43775	-0.002428	6.09002	-0.06166
2.44108	-0.002595	6.09834	-0.067524
2.44441	-0.002974	6.10666	-0.070679
2.44774	-0.003929	6.11498	-0.070654
2.45106	-0.0042	6.1233	-0.065739
2.45439	-0.004025	6.13162	-0.056945
2.45772	-0.003606	6.13994	-0.059087
2.46105	-0.002163	6.14826	-0.064029
2.46438	0.000133	6.15658	-0.065273
2.4677	0.002786	6.1649	-0.061213
2.47103	0.005612	6.17322	-0.061685
2.47436	0.00736	6.18154	-0.066769
2.47769	0.008555	6.18986	-0.073832
2.48102	0.00819	6.19817	-0.080302
2.48434	0.00675	6.2065	-0.08406
2.48767	0.005182	6.21481	-0.084392
2.491	0.004123	6.22313	-0.076765
2.49433	0.004074	6.23145	-0.067472
2.49765	0.004429	6.23977	-0.065995
2.50098	0.004791	6.24809	-0.068343
2.50431	0.005286	6.25641	-0.069394
2.50764	0.005647	6.26473	-0.066024
2.51097	0.00588	6.27305	-0.064866
2.51429	0.005794	6.28137	-0.068219
2.51762	0.005083	6.28969	-0.076652
2.52095	0.003959	6.29801	-0.081744
2.52428	0.002859	6.30633	-0.086699
2.5276	0.002889	6.31465	-0.090906
2.53093	0.004078	6.32297	-0.089249
2.53426	0.005583	6.33129	-0.086501
2.53759	0.006952	6.33961	-0.089467
2.54092	0.007952	6.34793	-0.096792
2.54424	0.008664	6.35625	-0.097948
2.54757	0.009206	6.36456	-0.09638
2.5509	0.009242	6.37289	-0.094806
2.55423	0.008586	6.3812	-0.098606
2.55755	0.007674	6.38952	-0.100678
2.56088	0.007003	6.39784	-0.100538
2.56421	0.007977	6.40616	-0.099101
2.56754	0.010224	6.41448	-0.095999
2.57087	0.012446	6.4228	-0.084889
2.57419	0.013754	6.43112	-0.074861
2.57752	0.0139	6.43944	-0.073571
2.58085	0.013572	6.44776	-0.078249
2.58418	0.012289	6.45608	-0.075106
2.58751	0.010315	6.4644	-0.070093
2.59083	0.008261	6.47272	-0.068725
2.59416	0.00717	6.48104	-0.072234
2.59749	0.007485	6.48936	-0.075375
2.60082	0.008546	6.49768	-0.077616
2.60414	0.009761	6.506	-0.079877
2.60747	0.010863	6.51432	-0.075213
2.6108	0.01097	6.52264	-0.065531
2.61413	0.010462	6.53096	-0.053564
2.61746	0.008881	6.53927	-0.056646
2.62078	0.006519	6.5476	-0.062128
2.62411	0.004172	6.55591	-0.063551
2.62744	0.002434	6.56423	-0.062009
2.63077	0.002022	6.57255	-0.066373
2.63409	0.002527	6.58087	-0.069804
2.63742	0.00322	6.58919	-0.073553
2.64075	0.004459	6.59751	-0.079501
2.64408	0.005831	6.60583	-0.08495
2.64741	0.006998	6.61415	-0.086792
2.65073	0.007761	6.62247	-0.079829
2.65406	0.008197	6.63079	-0.072531
2.65739	0.008873	6.63911	-0.077744
2.66072	0.009769	6.64743	-0.083471
2.66405	0.01093	6.65575	-0.082485
2.66737	0.01313	6.66407	-0.080616
2.6707	0.01596	6.67239	-0.084903
2.67403	0.018214	6.68071	-0.090731
2.67736	0.018904	6.68903	-0.096675
2.68068	0.018276	6.69735	-0.099559
2.68401	0.017081	6.70567	-0.099707
2.68734	0.015089	6.71399	-0.098782
2.69067	0.012617	6.72231	-0.088773
2.694	0.010139	6.73062	-0.079738
2.69732	0.008682	6.73894	-0.080711
2.70065	0.009263	6.74726	-0.085152
2.70398	0.010978	6.75558	-0.08073
2.70731	0.012819	6.7639	-0.075588
2.71063	0.014101	6.77222	-0.07421
2.71396	0.014157	6.78054	-0.076947
2.71729	0.013601	6.78886	-0.08111
2.72062	0.012222	6.79718	-0.081607
2.72395	0.009674	6.8055	-0.080667
2.72727	0.006713	6.81382	-0.078788
2.7306	0.003821	6.82214	-0.069216
2.73393	0.001379	6.83046	-0.062094
2.73726	-0.000458	6.83878	-0.063439
2.74058	-0.001935	6.8471	-0.069157
2.74391	-0.002213	6.85542	-0.065645
2.74724	-0.001766	6.86374	-0.059832
2.75057	-0.001471	6.87206	-0.056756
2.75389	-0.001697	6.88037	-0.060663
2.75722	-0.00203	6.8887	-0.063454
2.76055	-0.00186	6.89701	-0.06486
2.76388	-0.00148	6.90533	-0.065622
2.76721	-0.000857	6.91365	-0.066098
2.77054	0.000549	6.92197	-0.058926
2.77386	0.00249	6.93029	-0.053056
2.77719	0.003972	6.93861	-0.058552
2.78052	0.004022	6.94693	-0.064752
2.78385	0.002926	6.95525	-0.064138
2.78717	0.00154	6.96357	-0.061143
2.7905	-9e-06	6.97189	-0.062998
2.79383	-0.001633	6.98021	-0.066813
2.79716	-0.003253	6.98853	-0.069339
2.80049	-0.004948	6.99685	-0.06908
2.80381	-0.005931	7.00517	-0.072351
2.80714	-0.006208	7.01349	-0.071329
2.81047	-0.005916	7.02181	-0.067236
2.8138	-0.004794	7.03013	-0.065701
2.81712	-0.003431	7.03845	-0.073829
2.82045	-0.002133	7.04676	-0.078203
2.82378	-0.001022	7.05509	-0.078252
2.82711	-0.001105	7.06341	-0.077895
2.83044	-0.002218	7.07172	-0.084259
2.83376	-0.003353	7.08004	-0.089146
2.83709	-0.004047	7.08836	-0.091188
2.84042	-0.00407	7.09668	-0.089512
2.84375	-0.003781	7.105	-0.090444
2.84707	-0.003203	7.11332	-0.087865
2.8504	-0.002474	7.12164	-0.081954
2.85373	-0.001778	7.12996	-0.082098
2.85706	-0.001328	7.13828	-0.086098
2.86038	-0.000704	7.1466	-0.087287
2.86371	0.000423	7.15492	-0.081154
2.86704	0.001542	7.16324	-0.077544
2.87037	0.002566	7.17156	-0.079725
2.8737	0.003661	7.17988	-0.084817
2.87702	0.004846	7.1882	-0.084106
2.88035	0.006006	7.19652	-0.08248
2.88368	0.007194	7.20484	-0.079583
2.88701	0.008457	7.21316	-0.074237
2.89034	0.009434	7.22148	-0.067769
2.89366	0.009429	7.2298	-0.070819
2.89699	0.008341	7.23811	-0.075711
2.90032	0.006939	7.24643	-0.07861
2.90365	0.005804	7.25475	-0.074846
2.90698	0.004946	7.26307	-0.072825
2.9103	0.004152	7.27139	-0.073188
2.91363	0.003895	7.27971	-0.075972
2.91696	0.004346	7.28803	-0.076069
2.92029	0.004935	7.29635	-0.074254
2.92361	0.005242	7.30467	-0.071369
2.92694	0.004781	7.31299	-0.06297
2.93027	0.003637	7.32131	-0.058773
2.9336	0.002295	7.32963	-0.06178
2.93693	0.001538	7.33795	-0.069089
2.94025	0.001675	7.34627	-0.071672
2.94358	0.002094	7.35459	-0.070467
2.94691	0.002717	7.36291	-0.07194
2.95024	0.003749	7.37123	-0.07766
2.95356	0.005075	7.37955	-0.082895
2.95689	0.006349	7.38787	-0.08498
2.96022	0.006851	7.39619	-0.086176
2.96355	0.006662	7.40451	-0.083919
2.96687	0.006517	7.41282	-0.074717
2.9702	0.007009	7.42114	-0.069873
2.97353	0.008709	7.42946	-0.071037
2.97686	0.011079	7.43778	-0.076508
2.98019	0.013322	7.4461	-0.076293
2.98351	0.01472	7.45442	-0.074199
2.98684	0.015334	7.46274	-0.074697
2.99017	0.015721	7.47106	-0.081322
2.9935	0.01543	7.47938	-0.085665
2.99683	0.013713	7.4877	-0.088254
3.00015	0.011218	7.49602	-0.091222
3.00348	0.008792	7.50434	-0.088904
3.00681	0.007021	7.51266	-0.083039
3.01014	0.006121	7.52098	-0.076859
3.01346	0.005824	7.5293	-0.075841
3.01679	0.006721	7.53762	-0.079102
3.02012	0.008418	7.54594	-0.077395
3.02345	0.009407	7.55426	-0.070999
3.02678	0.009647	7.56257	-0.067252
3.0301	0.008431	7.5709	-0.070602
3.03343	0.006543	7.57921	-0.072434
3.03676	0.004585	7.58753	-0.072134
3.04009	0.002937	7.59585	-0.070231
3.04341	0.002184	7.60417	-0.064551
3.04674	0.002228	7.61249	-0.057331
3.05007	0.002769	7.62081	-0.04955
3.0534	0.003552	7.62913	-0.053994
3.05673	0.003422	7.63745	-0.059384
3.06005	0.002786	7.64577	-0.0632
3.06338	0.001669	7.65409	-0.060949
3.06671	0.000888	7.66241	-0.064836
3.07004	0.000715	7.67073	-0.070662
3.07336	0.000697	7.67905	-0.077844
3.07669	0.001507	7.68737	-0.08626
3.08002	0.003313	7.69569	-0.090944
3.08335	0.005178	7.70401	-0.093197
3.08668	0.006888	7.71233	-0.08838
3.09	0.008207	7.72065	-0.084742
3.09333	0.009071	7.72897	-0.089121
3.09666	0.008793	7.73729	-0.093364
3.09999	0.006417	7.74561	-0.09051
3.10331	0.00258	7.75392	-0.086045
3.10664	-0.000939	7.76224	-0.087589
3.10997	-0.003221	7.77056	-0.091487
3.1133	-0.004109	7.77888	-0.096261
3.11663	-0.004243	7.7872	-0.096312
3.11995	-0.003402	7.79552	-0.094418
3.12328	-0.002107	7.80384	-0.091871
3.12661	-0.001056	7.81216	-0.083121
3.12994	-0.000596	7.82048	-0.081482
3.13327	-0.001436	7.8288	-0.084983
3.13659	-0.003107	7.83712	-0.090245
3.13992	-0.004705	7.84544	-0.085584
3.14325	-0.005682	7.85376	-0.081509
3.14658	-0.005794	7.86208	-0.079852
3.1499	-0.005253	7.8704	-0.08173
3.15323	-0.003861	7.87872	-0.084055
3.15656	-0.001624	7.88704	-0.084755
3.15989	0.000394	7.89536	-0.083713
3.16322	0.001995	7.90368	-0.076287
3.16654	0.002706	7.912	-0.06909
3.16987	0.0032	7.92032	-0.06649
3.1732	0.003615	7.92863	-0.072151
3.17653	0.003994	7.93695	-0.075527
3.17985	0.005094	7.94527	-0.074094
3.18318	0.007197	7.95359	-0.072368
3.18651	0.00935	7.96191	-0.071985
3.18984	0.011309	7.97023	-0.074587
3.19317	0.012702	7.97855	-0.076944
3.19649	0.013769	7.98687	-0.077126
3.19982	0.013549	7.99519	-0.072998
3.20315	0.011378	8.00351	-0.067508
3.20648	0.008524	8.01183	-0.060894
3.2098	0.006216	8.02015	-0.057979
3.21313	0.00548	8.02847	-0.064759
3.21646	0.005691	8.03679	-0.069208
3.21979	0.006108	8.04511	-0.070548
3.22312	0.007063	8.05343	-0.07023
3.22644	0.008178	8.06175	-0.07532
3.22977	0.009141	8.07007	-0.080771
3.2331	0.009606	8.07839	-0.087201
3.23643	0.008529	8.08671	-0.090478
3.23976	0.006421	8.09502	-0.090982
3.24308	0.004216	8.10334	-0.086454
3.24641	0.002113	8.11166	-0.076486
3.24974	0.000754	8.11998	-0.072565
3.25307	-0.000276	8.1283	-0.079251
3.25639	-0.000333	8.13662	-0.08548
3.25972	0.00141	8.14494	-0.08471
3.26305	0.003419	8.15326	-0.082878
3.26638	0.005145	8.16158	-0.08443
3.26971	0.006055	8.1699	-0.087662
3.27303	0.006631	8.17822	-0.091068
3.27636	0.007113	8.18654	-0.092749
3.27969	0.007495	8.19486	-0.093706
3.28302	0.008437	8.20318	-0.09225
3.28634	0.010365	8.2115	-0.083193
3.28967	0.012389	8.21982	-0.07905
3.293	0.01421	8.22814	-0.0806
3.29633	0.014974	8.23646	-0.084528
3.29966	0.015384	8.24478	-0.081373
3.30298	0.014618	8.2531	-0.077351
3.30631	0.012506	8.26141	-0.076027
3.30964	0.009812	8.26973	-0.080248
3.31297	0.007497	8.27805	-0.084259
3.3163	0.00647	8.28637	-0.084328
3.31962	0.006198	8.29469	-0.082599
3.32295	0.006083	8.30301	-0.077114
3.32628	0.006595	8.31133	-0.070352
3.32961	0.007732	8.31965	-0.067753
3.33293	0.008982	8.32797	-0.072393
3.33626	0.009578	8.33629	-0.076196
3.33959	0.008301	8.34461	-0.073309
3.34292	0.005437	8.35293	-0.067661
3.34625	0.002859	8.36125	-0.063785
3.34957	0.001392	8.36957	-0.065795
3.3529	0.000959	8.37789	-0.068798
3.35623	0.000898	8.38621	-0.069973
3.35956	0.001505	8.39453	-0.068458
3.36288	0.003131	8.40285	-0.064946
3.36621	0.00516	8.41117	-0.060294
3.36954	0.006899	8.41949	-0.057869
3.37287	0.007679	8.4278	-0.062838
3.3762	0.008156	8.43613	-0.069481
3.37952	0.008588	8.44444	-0.07228
3.38285	0.009197	8.45276	-0.071014
3.38618	0.010753	8.46108	-0.073073
3.38951	0.013045	8.4694	-0.079584
3.39283	0.015027	8.47772	-0.085745
3.39616	0.015859	8.48604	-0.086908
3.39949	0.015657	8.49436	-0.087352
3.40282	0.015307	8.50268	-0.085536
3.40615	0.014284	8.511	-0.081337
3.40947	0.012483	8.51932	-0.07872
3.4128	0.010471	8.52764	-0.0853
3.41613	0.009217	8.53596	-0.092784
3.41946	0.009625	8.54428	-0.094219
3.42279	0.011075	8.5526	-0.090237
3.42611	0.012615	8.56092	-0.090091
3.42944	0.014233	8.56924	-0.095014
3.43277	0.015051	8.57756	-0.100048
3.4361	0.015505	8.58588	-0.101424
3.43942	0.015324	8.59419	-0.10094
3.44275	0.013912	8.60252	-0.098017
3.44608	0.011766	8.61083	-0.088619
3.44941	0.009651	8.61915	-0.082615
3.45274	0.00791	8.62747	-0.082915
3.45606	0.007076	8.63579	-0.086302
3.45939	0.006427	8.64411	-0.084438
3.46272	0.006404	8.65243	-0.080169
3.46605	0.006918	8.66075	-0.077107
3.46937	0.007497	8.66907	-0.079292
3.4727	0.008053	8.67739	-0.081623
3.47603	0.008781	8.68571	-0.081216
3.47936	0.010358	8.69403	-0.079369
3.48269	0.01181	8.70235	-0.074101
3.48601	0.012831	8.71067	-0.065558
3.48934	0.014179	8.71899	-0.059511
3.49267	0.015758	8.72731	-0.058883
3.496	0.017076	8.73563	-0.059326
3.49932	0.01741	8.74395	-0.055426
3.50265	0.016537	8.75227	-0.051354
3.50598	0.015386	8.76059	-0.050649
3.50931	0.012994	8.76891	-0.053998
3.51263	0.010079	8.77722	-0.058604
3.51596	0.007268	8.78554	-0.061739
3.51929	0.005436	8.79386	-0.062688
3.52262	0.00508	8.80218	-0.060686
3.52595	0.005382	8.8105	-0.0593
3.52927	0.005979	8.81882	-0.060854
3.5326	0.007889	8.82714	-0.068249
3.53593	0.009681	8.83546	-0.075099
3.53926	0.011278	8.84378	-0.076948
3.54259	0.011783	8.8521	-0.076251
3.54591	0.011105	8.86042	-0.077767
3.54924	0.009909	8.86874	-0.083228
3.55257	0.008545	8.87706	-0.088642
3.5559	0.006782	8.88538	-0.090538
3.55923	0.005116	8.8937	-0.087347
3.56255	0.003821	8.90202	-0.081283
3.56588	0.004503	8.91034	-0.074112
3.56921	0.006474	8.91866	-0.069341
3.57254	0.008583	8.92698	-0.071787
3.57586	0.010351	8.9353	-0.075608
3.57919	0.011623	8.94361	-0.075627
3.58252	0.013186	8.95194	-0.072203
3.58585	0.014589	8.96026	-0.073003
3.58918	0.015308	8.96857	-0.076686
3.5925	0.017141	8.97689	-0.080302
3.59583	0.019188	8.98521	-0.081572
3.59916	0.021143	8.99353	-0.080387
3.60249	0.022239	9.00185	-0.076435
3.60581	0.022263	9.01017	-0.068608
3.60914	0.021895	9.01849	-0.063334
3.61247	0.019928	9.02681	-0.063876
3.6158	0.01658	9.03513	-0.065572
3.61912	0.013384	9.04345	-0.062399
3.62245	0.011323	9.05177	-0.058359
3.62578	0.01073	9.06009	-0.059399
3.62911	0.010781	9.06841	-0.063978
3.63244	0.011336	9.07673	-0.067856
3.63576	0.013052	9.08505	-0.066056
3.63909	0.015227	9.09337	-0.062653
3.64242	0.017173	9.10169	-0.058881
3.64575	0.017328	9.11	-0.053619
3.64908	0.015304	9.11833	-0.053154
3.6524	0.012515	9.12664	-0.057951
3.65573	0.009886	9.13496	-0.063694
3.65906	0.007785	9.14328	-0.064478
3.66239	0.006353	9.1516	-0.062328
3.66572	0.005074	9.15992	-0.062851
3.66904	0.00498	9.16824	-0.071928
3.67237	0.005808	9.17656	-0.081069
3.6757	0.006691	9.18488	-0.083171
3.67903	0.007219	9.1932	-0.080514
3.68235	0.007464	9.20152	-0.074452
3.68568	0.007681	9.20984	-0.069603
3.68901	0.00793	9.21816	-0.068921
3.69234	0.008552	9.22648	-0.072056
3.69566	0.010593	9.2348	-0.074479
3.69899	0.012546	9.24312	-0.072805
3.70232	0.01355	9.25144	-0.068252
3.70565	0.013291	9.25976	-0.065916
3.70898	0.012472	9.26808	-0.068633
3.7123	0.01099	9.2764	-0.072456
3.71563	0.008083	9.28472	-0.074523
3.71896	0.004134	9.29304	-0.073354
3.72229	0.000457	9.30135	-0.06668
3.72561	-0.0006	9.30967	-0.058749
3.72894	0.000168	9.31799	-0.056081
3.73227	0.001218	9.32631	-0.06064
3.7356	0.002631	9.33463	-0.063382
3.73893	0.004254	9.34295	-0.061648
3.74225	0.005717	9.35127	-0.059107
3.74558	0.006944	9.35959	-0.059492
3.74891	0.006409	9.36791	-0.061483
3.75224	0.004769	9.37623	-0.061788
3.75556	0.003199	9.38455	-0.061598
3.75889	0.002495	9.39287	-0.05879
3.76222	0.002572	9.40119	-0.05229
3.76555	0.002939	9.40951	-0.042943
3.76888	0.003623	9.41783	-0.037986
3.7722	0.005053	9.42615	-0.040954
3.77553	0.006437	9.43447	-0.045446
3.77886	0.007747	9.44279	-0.046964
3.78219	0.008198	9.45111	-0.046989
3.78552	0.009255	9.45942	-0.050577
3.78884	0.010589	9.46775	-0.056586
3.79217	0.011516	9.47607	-0.061845
3.7955	0.012301	9.48438	-0.063437
3.79883	0.014089	9.4927	-0.062769
3.80215	0.015864	9.50102	-0.061357
3.80548	0.017148	9.50934	-0.057114
3.80881	0.015844	9.51766	-0.056727
3.81214	0.014272	9.52598	-0.059926
3.81547	0.012903	9.5343	-0.06266
3.81879	0.01136	9.54262	-0.062928
3.82212	0.009489	9.55094	-0.060777
3.82545	0.007778	9.55926	-0.06236
3.82878	0.006937	9.56758	-0.070263
3.8321	0.007819	9.5759	-0.077519
3.83543	0.008716	9.58422	-0.079937
3.83876	0.009868	9.59254	-0.079988
3.84209	0.010285	9.60086	-0.076167
3.84542	0.01024	9.60918	-0.071213
3.84874	0.009835	9.6175	-0.070566
3.85207	0.008174	9.62581	-0.072433
3.8554	0.005711	9.63414	-0.075664
3.85873	0.003277	9.64245	-0.075609
3.86205	0.001719	9.65077	-0.072262
3.86538	0.0014	9.65909	-0.071276
3.86871	0.001334	9.66741	-0.073582
3.87204	0.001783	9.67573	-0.074346
3.87537	0.003535	9.68405	-0.072019
3.87869	0.006045	9.69237	-0.068631
3.88202	0.008517	9.70069	-0.062883
3.88535	0.009755	9.70901	-0.056359
3.88868	0.011288	9.71733	-0.052954
3.89201	0.012824	9.72565	-0.05458
3.89533	0.014289	9.73397	-0.056662
3.89866	0.015483	9.74229	-0.054401
3.90199	0.016492	9.75061	-0.05188
3.90532	0.017264	9.75893	-0.055952
3.90864	0.015888	9.76725	-0.061736
3.91197	0.013792	9.77557	-0.063873
3.9153	0.011695	9.78389	-0.06461
3.91863	0.009725	9.79221	-0.065004
3.92196	0.007499	9.80053	-0.064117
3.92528	0.005165	9.80884	-0.062111
3.92861	0.003446	9.81716	-0.062504
3.93194	0.003477	9.82548	-0.068429
3.93527	0.004499	9.8338	-0.074557
3.93859	0.005521	9.84212	-0.074223
3.94192	0.00646	9.85044	-0.072426
3.94525	0.006517	9.85876	-0.076868
3.94858	0.00629	9.86708	-0.083295
3.95191	0.005574	9.8754	-0.085233
3.95523	0.003469	9.88372	-0.083187
3.95856	0.000458	9.89204	-0.081425
3.96189	-0.002573	9.90036	-0.080338
3.96522	-0.003395	9.90868	-0.077518
3.96855	-0.002805	9.917	-0.07727
3.97187	-0.002125	9.92532	-0.081273
3.9752	-0.001694	9.93364	-0.085556
3.97853	-0.001404	9.94196	-0.084883
3.98186	-0.001057	9.95028	-0.082627
3.98518	-0.000698	9.9586	-0.085013
3.98851	-5.6e-05	9.96692	-0.089596
3.99184	0.002576	9.97523	-0.089952
3.99517	0.005249	9.98356	-0.084642
3.9985	0.007724	9.99188	-0.078586
4.00182	0.009968	10.0002	-0.071984
4.00515	0.012192	10.0085	-0.066454
4.00848	0.013545	10.0168	-0.065617
4.01181	0.012658	10.0252	-0.068936
4.01513	0.01031	10.0335	-0.072477
4.01846	0.007895	10.0418	-0.072461
4.02179	0.006856	10.0501	-0.070685
4.02512	0.006033	10.0584	-0.071235
4.02844	0.005238	10.0668	-0.07424
4.03177	0.004898	10.0751	-0.075157
4.0351	0.005506	10.0834	-0.07254
4.03843	0.007032	10.0917	-0.06864
4.04176	0.008583	10.1	-0.063226
4.04508	0.009782	10.1083	-0.058792
4.04841	0.008828	10.1167	-0.056951
4.05174	0.007653	10.125	-0.058268
4.05507	0.006408	10.1333	-0.061936
4.0584	0.005314	10.1416	-0.064639
4.06172	0.004427	10.1499	-0.06668
4.06505	0.003864	10.1583	-0.071575
4.06838	0.004551	10.1666	-0.078337
4.07171	0.005268	10.1749	-0.081069
4.07503	0.005983	10.1832	-0.079413
4.07836	0.0065	10.1915	-0.076339
4.08169	0.007141	10.1999	-0.073026
4.08502	0.007858	10.2082	-0.070507
4.08835	0.008288	10.2165	-0.070216
4.09167	0.00911	10.2248	-0.073683
4.095	0.011543	10.2331	-0.078799
4.09833	0.014094	10.2415	-0.081113
4.10166	0.016334	10.2498	-0.0812
4.10499	0.017194	10.2581	-0.084858
4.10831	0.01787	10.2664	-0.092653
4.11164	0.017892	10.2747	-0.096324
4.11497	0.016876	10.2831	-0.094413
4.1183	0.01533	10.2914	-0.090845
4.12162	0.013802	10.2997	-0.087974
4.12495	0.01266	10.308	-0.083724
4.12828	0.011897	10.3163	-0.08056
4.13161	0.011168	10.3247	-0.081047
4.13493	0.011937	10.333	-0.082559
4.13826	0.013585	10.3413	-0.080454
4.14159	0.015365	10.3496	-0.076394
4.14492	0.016521	10.3579	-0.077051
4.14825	0.015842	10.3663	-0.081389
4.15157	0.013773	10.3746	-0.083989
4.1549	0.011579	10.3829	-0.08035
4.15823	0.009207	10.3912	-0.074135
4.16156	0.007028	10.3995	-0.068484
4.16489	0.004879	10.4078	-0.063014
4.16821	0.00377	10.4162	-0.061731
4.17154	0.00411	10.4245	-0.066203
4.17487	0.005036	10.4328	-0.069708
4.1782	0.005942	10.4411	-0.068447
4.18152	0.005475	10.4494	-0.065867
4.18485	0.005123	10.4578	-0.067936
4.18818	0.004825	10.4661	-0.073349
4.19151	0.004619	10.4744	-0.078159
4.19484	0.005113	10.4827	-0.077039
4.19816	0.006222	10.491	-0.072923
4.20149	0.007321	10.4994	-0.06713
4.20482	0.008111	10.5077	-0.060223
4.20815	0.008506	10.516	-0.056637
4.21148	0.008854	10.5243	-0.057904
4.2148	0.007951	10.5326	-0.061907
4.21813	0.005131	10.541	-0.061791
4.22146	0.001414	10.5493	-0.059283
4.22479	-0.001641	10.5576	-0.062261
4.22811	-0.002841	10.5659	-0.070202
4.23144	-0.002363	10.5742	-0.076274
4.23477	-0.001654	10.5826	-0.076641
4.2381	-0.000138	10.5909	-0.074291
4.24142	0.001678	10.5992	-0.071567
4.24475	0.003541	10.6075	-0.069516
4.24808	0.004666	10.6158	-0.068042
4.25141	0.004164	10.6242	-0.070831
4.25474	0.002409	10.6325	-0.077277
4.25806	0.000635	10.6408	-0.077658
4.26139	-0.000457	10.6491	-0.075353
4.26472	-0.000118	10.6574	-0.076795
4.26805	0.000434	10.6658	-0.083453
4.27137	0.00182	10.6741	-0.088407
4.2747	0.003491	10.6824	-0.08959
4.27803	0.00514	10.6907	-0.086956
4.28136	0.006442	10.699	-0.082868
4.28469	0.007116	10.7074	-0.077637
4.28801	0.007905	10.7157	-0.073325
4.29134	0.008739	10.724	-0.074158
4.29467	0.009161	10.7323	-0.076344
4.298	0.010657	10.7406	-0.074367
4.30133	0.012685	10.749	-0.069153
4.30465	0.014501	10.7573	-0.067841
4.30798	0.015261	10.7656	-0.072445
4.31131	0.014715	10.7739	-0.074971
4.31464	0.013918	10.7822	-0.073517
4.31797	0.012528	10.7905	-0.069839
4.32129	0.010278	10.7989	-0.065389
4.32462	0.007839	10.8072	-0.060301
4.32795	0.005993	10.8155	-0.057586
4.33128	0.005311	10.8238	-0.060787
4.3346	0.005339	10.8321	-0.065913
4.33793	0.005613	10.8405	-0.067088
4.34126	0.00632	10.8488	-0.062325
4.34459	0.006564	10.8571	-0.061559
4.34792	0.006676	10.8654	-0.063685
4.35124	0.006048	10.8737	-0.065753
4.35457	0.004262	10.8821	-0.066017
4.3579	0.002039	10.8904	-0.064758
4.36123	-2.8e-05	10.8987	-0.062675
4.36455	-0.001343	10.907	-0.060417
4.36788	-0.001877	10.9153	-0.060821
4.37121	-0.002266	10.9237	-0.065141
4.37454	-0.001311	10.932	-0.071797
4.37786	0.000444	10.9403	-0.075766
4.38119	0.002374	10.9486	-0.077334
4.38452	0.003652	10.9569	-0.081704
4.38785	0.004463	10.9653	-0.087068
4.39118	0.00545	10.9736	-0.090325
4.3945	0.006509	10.9819	-0.088937
4.39783	0.007615	10.9902	-0.085771
4.40116	0.009286	10.9985	-0.08155
4.40449	0.01111	11.0069	-0.077649
4.40782	0.012187	11.0152	-0.075708
4.41114	0.012228	11.0235	-0.078376
4.41447	0.011728	11.0318	-0.084746
4.4178	0.011003	11.0401	-0.084851
4.42113	0.009849	11.0485	-0.082759
4.42445	0.008062	11.0568	-0.08497
4.42778	0.00616	11.0651	-0.092384
4.43111	0.005252	11.0734	-0.093866
4.43444	0.005527	11.0817	-0.091584
4.43777	0.006251	11.0901	-0.087126
4.44109	0.006952	11.0984	-0.083074
4.44442	0.00732	11.1067	-0.077931
4.44775	0.007236	11.115	-0.074807
4.45108	0.007041	11.1233	-0.077859
4.45441	0.006029	11.1316	-0.081534
4.45773	0.003476	11.14	-0.078925
4.46106	0.000446	11.1483	-0.072603
4.46439	-0.001688	11.1566	-0.073572
4.46772	-0.002279	11.1649	-0.080695
4.47104	-0.001949	11.1732	-0.083885
4.47437	-0.001511	11.1816	-0.081192
4.4777	-0.001329	11.1899	-0.075761
4.48103	-0.001242	11.1982	-0.070746
4.48435	-0.001159	11.2065	-0.065693
4.48768	-0.001776	11.2148	-0.063366
4.49101	-0.002174	11.2232	-0.065988
4.49434	-0.002171	11.2315	-0.069556
4.49767	-0.002112	11.2398	-0.070617
4.50099	-0.00198	11.2481	-0.066797
4.50432	-0.001575	11.2564	-0.067552
4.50765	-0.001083	11.2648	-0.073075
4.51098	-0.000743	11.2731	-0.079498
4.51431	-0.001438	11.2814	-0.080185
4.51763	-0.002666	11.2897	-0.076946
4.52096	-0.003588	11.298	-0.07375
4.52429	-0.003994	11.3064	-0.072033
4.52762	-0.004147	11.3147	-0.073112
4.53094	-0.004208	11.323	-0.076172
4.53427	-0.003959	11.3313	-0.079525
4.5376	-0.002837	11.3396	-0.080884
4.54093	-0.0014	11.348	-0.079568
4.54425	-0.000348	11.3563	-0.079416
4.54758	-0.000475	11.3646	-0.08227
4.55091	-0.001597	11.3729	-0.086284
4.55424	-0.00299	11.3812	-0.085399
4.55757	-0.004425	11.3896	-0.081961
4.56089	-0.00565	11.3979	-0.07826
4.56422	-0.006785	11.4062	-0.077785
4.56755	-0.007077	11.4145	-0.078925
4.57088	-0.006255	11.4228	-0.081714
4.57421	-0.00489	11.4312	-0.085684
4.57753	-0.003225	11.4395	-0.087864
4.58086	-0.001244	11.4478	-0.086757
4.58419	0.000886	11.4561	-0.085866
4.58752	0.00297	11.4644	-0.088681
4.59084	0.004383	11.4727	-0.090087
4.59417	0.005642	11.4811	-0.085836
4.5975	0.006975	11.4894	-0.076945
4.60083	0.0083	11.4977	-0.070854
4.60416	0.009269	11.506	-0.067386
4.60748	0.009788	11.5143	-0.064093
4.61081	0.010018	11.5227	-0.061704
4.61414	0.008708	11.531	-0.062391
4.61747	0.006432	11.5393	-0.061307
4.6208	0.004031	11.5476	-0.058719
4.62412	0.00264	11.5559	-0.058332
4.62745	0.002622	11.5643	-0.06434
4.63078	0.003184	11.5726	-0.067495
4.63411	0.003914	11.5809	-0.065021
4.63743	0.005588	11.5892	-0.06023
4.64076	0.007736	11.5975	-0.059398
4.64409	0.009921	11.6059	-0.059554
4.64742	0.011447	11.6142	-0.060499
4.65074	0.011483	11.6225	-0.065828
4.65407	0.010842	11.6308	-0.073039
4.6574	0.010173	11.6391	-0.078037
4.66073	0.00939	11.6475	-0.078867
4.66406	0.00835	11.6558	-0.085611
4.66738	0.007209	11.6641	-0.095831
4.67071	0.00684	11.6724	-0.103877
4.67404	0.007694	11.6807	-0.10292
4.67737	0.008976	11.6891	-0.097111
4.6807	0.009863	11.6974	-0.095322
4.68402	0.009967	11.7057	-0.094371
4.68735	0.009779	11.714	-0.092553
4.69068	0.009596	11.7223	-0.093271
4.69401	0.009251	11.7307	-0.096159
4.69733	0.010158	11.739	-0.095433
4.70066	0.011801	11.7473	-0.089366
4.70399	0.013167	11.7556	-0.088088
4.70732	0.01325	11.7639	-0.09288
4.71065	0.012195	11.7723	-0.10067
4.71397	0.01092	11.7806	-0.097154
4.7173	0.009962	11.7889	-0.09032
4.72063	0.008355	11.7972	-0.084083
4.72396	0.006289	11.8055	-0.078345
4.72729	0.004782	11.8138	-0.073188
4.73061	0.004418	11.8222	-0.070605
4.73394	0.004877	11.8305	-0.072473
4.73727	0.005398	11.8388	-0.070322
4.7406	0.005562	11.8471	-0.065869
4.74392	0.0055	11.8554	-0.063247
4.74725	0.005399	11.8638	-0.067125
4.75058	0.005048	11.8721	-0.068107
4.75391	0.003836	11.8804	-0.06585
4.75723	0.001998	11.8887	-0.060741
4.76056	0.00037	11.897	-0.054859
4.76389	-0.000213	11.9054	-0.054878
4.76722	0.000288	11.9137	-0.055498
4.77055	0.001144	11.922	-0.058426
4.77387	0.002588	11.9303	-0.063557
4.7772	0.004704	11.9386	-0.064152
4.78053	0.00701	11.947	-0.064858
4.78386	0.008482	11.9553	-0.069642
4.78719	0.009121	11.9636	-0.077828
4.79051	0.009749	11.9719	-0.084989
4.79384	0.01054	11.9802	-0.088561
4.79717	0.011492	11.9886	-0.082184
4.8005	0.012181	11.9969	-0.08008
4.80382	0.012636	12.0052	-0.078987
4.80715	0.012987	12.0135	-0.078137
4.81048	0.01273	12.0218	-0.082139
4.81381	0.011924	12.0302	-0.087059
4.81714	0.010852	12.0385	-0.087198
4.82046	0.009591	12.0468	-0.084722
4.82379	0.008508	12.0551	-0.087519
4.82712	0.007594	12.0634	-0.09407
4.83045	0.007962	12.0718	-0.100194
4.83378	0.009556	12.0801	-0.097949
4.8371	0.011394	12.0884	-0.094055
4.84043	0.013035	12.0967	-0.093198
4.84376	0.014007	12.105	-0.092988
4.84709	0.014152	12.1134	-0.091865
4.85041	0.013958	12.1217	-0.095108
4.85374	0.013473	12.13	-0.099341
4.85707	0.012243	12.1383	-0.099077
4.8604	0.010604	12.1466	-0.096022
4.86372	0.009367	12.1549	-0.097948
4.86705	0.009451	12.1633	-0.103031
4.87038	0.010829	12.1716	-0.10548
4.87371	0.012519	12.1799	-0.097545
4.87704	0.01371	12.1882	-0.092289
4.88036	0.014392	12.1965	-0.090008
4.88369	0.014937	12.2049	-0.088998
4.88702	0.01524	12.2132	-0.085328
4.89035	0.015392	12.2215	-0.084913
4.89367	0.015601	12.2298	-0.085035
4.897	0.016051	12.2381	-0.079795
4.90033	0.017146	12.2465	-0.077628
4.90366	0.018814	12.2548	-0.07724
4.90699	0.020645	12.2631	-0.082636
4.91031	0.021528	12.2714	-0.082716
4.91364	0.020478	12.2797	-0.074095
4.91697	0.018354	12.2881	-0.068234
4.9203	0.016317	12.2964	-0.069634
4.92363	0.014684	12.3047	-0.068256
4.92695	0.013492	12.313	-0.072036
4.93028	0.012654	12.3213	-0.080953
4.93361	0.012732	12.3297	-0.087109
4.93694	0.013716	12.338	-0.089262
4.94026	0.014921	12.3463	-0.091353
4.94359	0.015732	12.3546	-0.094748
4.94692	0.015675	12.3629	-0.105031
4.95025	0.014947	12.3713	-0.1069
4.95358	0.013924	12.3796	-0.10289
4.9569	0.012638	12.3879	-0.100546
4.96023	0.011565	12.3962	-0.100978
4.96356	0.010813	12.4045	-0.097733
4.96689	0.011121	12.4129	-0.094663
4.97021	0.012761	12.4212	-0.097166
4.97354	0.01478	12.4295	-0.100607
4.97687	0.016699	12.4378	-0.100971
4.9802	0.018115	12.4461	-0.099459
4.98353	0.018889	12.4545	-0.102312
4.98685	0.01935	12.4628	-0.106934
4.99018	0.019309	12.4711	-0.106804
4.99351	0.019677	12.4794	-0.099176
4.99684	0.020873	12.4877	-0.095733
5.00016	0.022177	12.496	-0.094563
5.00349	0.023514	12.5044	-0.092262
5.00682	0.024694	12.5127	-0.089755
5.01015	0.025538	12.521	-0.091339
5.01348	0.025208	12.5293	-0.0907
5.0168	0.023306	12.5376	-0.090419
5.02013	0.020725	12.546	-0.0917
5.02346	0.018358	12.5543	-0.095251
5.02679	0.016681	12.5626	-0.099431
5.03012	0.015579	12.5709	-0.098575
5.03344	0.01484	12.5792	-0.089855
5.03677	0.015011	12.5876	-0.086205
5.0401	0.016104	12.5959	-0.083951
5.04343	0.017443	12.6042	-0.080676
5.04675	0.018112	12.6125	-0.078845
5.05008	0.016956	12.6208	-0.077186
5.05341	0.014508	12.6292	-0.072582
5.05674	0.012049	12.6375	-0.068246
5.06006	0.00998	12.6458	-0.064788
5.06339	0.008347	12.6541	-0.068115
5.06672	0.006867	12.6624	-0.076296
5.07005	0.006327	12.6708	-0.07536
5.07338	0.007267	12.6791	-0.06698
5.0767	0.008764	12.6874	-0.063917
5.08003	0.009886	12.6957	-0.067028
5.08336	0.010167	12.704	-0.068473
5.08669	0.009925	12.7124	-0.074169
5.09002	0.009642	12.7207	-0.083284
5.09334	0.009726	12.729	-0.093151
5.09667	0.010894	12.7373	-0.096797
5.1	0.01286	12.7456	-0.099011
5.10333	0.014444	12.754	-0.10577
5.10665	0.01523	12.7623	-0.120934
5.10998	0.01553	12.7706	-0.122067
5.11331	0.015521	12.7789	-0.114765
5.11664	0.014622	12.7872	-0.108423
5.11997	0.012455	12.7956	-0.106905
5.12329	0.009699	12.8039	-0.10278
5.12662	0.007764	12.8122	-0.098207
5.12995	0.007478	12.8205	-0.097048
5.13328	0.008118	12.8288	-0.097931
5.13661	0.008825	12.8371	-0.098641
5.13993	0.00928	12.8455	-0.095355
5.14326	0.009407	12.8538	-0.098252
5.14659	0.009379	12.8621	-0.105448
5.14992	0.009293	12.8704	-0.105622
5.15324	0.008312	12.8787	-0.096327
5.15657	0.006226	12.8871	-0.090587
5.1599	0.004001	12.8954	-0.091107
5.16323	0.001992	12.9037	-0.090308
5.16655	0.000685	12.912	-0.088194
5.16988	-4.5e-05	12.9203	-0.085265
5.17321	8.6e-05	12.9287	-0.08315
5.17654	0.000871	12.937	-0.08215
5.17987	0.001513	12.9453	-0.079328
5.18319	0.001581	12.9536	-0.079577
5.18652	0.001071	12.9619	-0.084065
5.18985	0.001014	12.9703	-0.085041
5.19318	0.001145	12.9786	-0.074833
5.19651	0.001542	12.9869	-0.072923
5.19983	0.002629	12.9952	-0.074972
5.20316	0.004223	13.0035	-0.078584
5.20649	0.005506	13.0119	-0.081098
5.20982	0.005612	13.0202	-0.081642
5.21314	0.004597	13.0285	-0.083379
5.21647	0.003145	13.0368	-0.089284
5.2198	0.001015	13.0451	-0.09262
5.22313	-0.001249	13.0535	-0.097906
5.22646	-0.003196	13.0618	-0.106301
5.22978	-0.003915	13.0701	-0.103622
5.23311	-0.003294	13.0784	-0.093894
5.23644	-0.002596	13.0867	-0.08904
5.23977	-0.00172	13.0951	-0.090316
5.2431	-0.000447	13.1034	-0.094524
5.24642	0.001041	13.1117	-0.095622
5.24975	0.002133	13.12	-0.097742
5.25308	0.001693	13.1283	-0.101919
5.25641	-0.000615	13.1367	-0.101436
5.25973	-0.003775	13.145	-0.102303
5.26306	-0.006195	13.1533	-0.10758
5.26639	-0.006908	13.1616	-0.117078
5.26972	-0.006665	13.1699	-0.113252
5.27304	-0.005858	13.1782	-0.103837
5.27637	-0.004142	13.1866	-0.097115
5.2797	-0.002057	13.1949	-0.099925
5.28303	-0.000156	13.2032	-0.09858
5.28636	0.001069	13.2115	-0.093705
5.28968	0.001761	13.2198	-0.091505
5.29301	0.002901	13.2282	-0.092006
5.29634	0.004076	13.2365	-0.090376
5.29967	0.005658	13.2448	-0.089069
5.303	0.008022	13.2531	-0.097424
5.30632	0.010567	13.2614	-0.10419
5.30965	0.012432	13.2698	-0.1039
5.31298	0.012721	13.2781	-0.095416
5.31631	0.011604	13.2864	-0.09008
5.31963	0.010395	13.2947	-0.093478
5.32296	0.008835	13.303	-0.09713
5.32629	0.006903	13.3114	-0.096141
5.32962	0.005158	13.3197	-0.095285
5.33294	0.004694	13.328	-0.094275
5.33627	0.006254	13.3363	-0.089762
5.3396	0.008883	13.3446	-0.086024
5.34293	0.011349	13.353	-0.085532
5.34626	0.01278	13.3613	-0.088079
5.34959	0.012946	13.3696	-0.088723
5.35291	0.012877	13.3779	-0.080238
5.35624	0.011755	13.3862	-0.079471
5.35957	0.009227	13.3946	-0.080655
5.36289	0.0063	13.4029	-0.082158
5.36622	0.004301	13.4112	-0.083425
5.36955	0.004289	13.4195	-0.085106
5.37288	0.005143	13.4278	-0.088988
5.37621	0.006122	13.4362	-0.09425
5.37953	0.00737	13.4445	-0.098071
5.38286	0.008646	13.4528	-0.102911
5.38619	0.009788	13.4611	-0.10786
5.38952	0.010548	13.4694	-0.102438
5.39285	0.011229	13.4778	-0.098499
5.39617	0.012377	13.4861	-0.099415
5.3995	0.013413	13.4944	-0.102211
5.40283	0.01426	13.5027	-0.10615
5.40616	0.015259	13.511	-0.106783
5.40949	0.016008	13.5193	-0.107736
5.41281	0.015529	13.5277	-0.109832
5.41614	0.013411	13.536	-0.110453
5.41947	0.010545	13.5443	-0.113343
5.4228	0.007914	13.5526	-0.119046
5.42612	0.005939	13.5609	-0.122076
5.42945	0.004364	13.5693	-0.115548
5.43278	0.003353	13.5776	-0.107314
5.43611	0.004098	13.5859	-0.101084
5.43943	0.006203	13.5942	-0.100437
5.44276	0.008664	13.6025	-0.100484
5.44609	0.010475	13.6109	-0.098072
5.44942	0.01081	13.6192	-0.096553
5.45275	0.009738	13.6275	-0.096524
5.45607	0.008678	13.6358	-0.093579
5.4594	0.007541	13.6441	-0.09085
5.46273	0.006098	13.6525	-0.092578
5.46606	0.004684	13.6608	-0.090286
5.46939	0.00392	13.6691	-0.084042
5.47271	0.004145	13.6774	-0.076703
5.47604	0.004945	13.6857	-0.071343
5.47937	0.005468	13.6941	-0.07068
5.4827	0.005401	13.7024	-0.06804
5.48602	0.005576	13.7107	-0.063958
5.48935	0.00578	13.719	-0.067427
5.49268	0.006192	13.7273	-0.070102
5.49601	0.007548	13.7357	-0.072103
5.49934	0.009683	13.744	-0.076882
5.50266	0.011611	13.7523	-0.082815
5.50599	0.012914	13.7606	-0.083368
5.50932	0.013713	13.7689	-0.080298
5.51265	0.014293	13.7773	-0.076467
5.51598	0.013687	13.7856	-0.081094
5.5193	0.011233	13.7939	-0.085981
5.52263	0.008132	13.8022	-0.08523
5.52596	0.005518	13.8105	-0.085187
5.52929	0.004026	13.8189	-0.087791
5.53261	0.003329	13.8272	-0.090545
5.53594	0.00307	13.8355	-0.092734
5.53927	0.004157	13.8438	-0.098029
5.5426	0.005522	13.8521	-0.104395
5.54593	0.006727	13.8604	-0.107686
5.54925	0.00693	13.8688	-0.103355
5.55258	0.005317	13.8771	-0.098614
5.55591	0.003178	13.8854	-0.099057
5.55924	0.001089	13.8937	-0.10236
5.56256	-0.000521	13.902	-0.10385
5.56589	-0.00135	13.9104	-0.100663
5.56922	-0.001973	13.9187	-0.100423
5.57255	-0.00184	13.927	-0.102619
5.57587	-0.000995	13.9353	-0.100965
5.5792	-0.000107	13.9436	-0.099011
5.58253	0.000555	13.952	-0.09918
5.58586	0.000631	13.9603	-0.099395
5.58919	0.001156	13.9686	-0.09314
5.59251	0.001669	13.9769	-0.086128
5.59584	0.002336	13.9852	-0.082679
5.59917	0.003698	13.9936	-0.087207
5.6025	0.005306	14.0019	-0.087794
5.60583	0.006672	14.0102	-0.084851
5.60915	0.00735	14.0185	-0.085251
5.61248	0.007431	14.0268	-0.088803
5.61581	0.00735	14.0352	-0.0908
5.61914	0.006269	14.0435	-0.090722
5.62247	0.003583	14.0518	-0.091251
5.62579	0.000644	14.0601	-0.087558
5.62912	-0.001736	14.0684	-0.080831
5.63245	-0.002756	14.0768	-0.07427
5.63578	-0.00241	14.0851	-0.073905
5.6391	-0.001818	14.0934	-0.077976
5.64243	-0.000375	14.1017	-0.079336
5.64576	0.000862	14.11	-0.077286
5.64909	0.001929	14.1184	-0.077984
5.65242	0.002273	14.1267	-0.08161
5.65574	0.001499	14.135	-0.086172
5.65907	0.00011	14.1433	-0.092543
5.6624	-0.000768	14.1516	-0.098273
5.66573	-0.000259	14.16	-0.100132
5.66905	0.001071	14.1683	-0.097502
5.67238	0.002412	14.1766	-0.09308
5.67571	0.003821	14.1849	-0.096406
5.67904	0.005304	14.1932	-0.101102
5.68236	0.006737	14.2015	-0.101539
5.68569	0.007625	14.2099	-0.098753
5.68902	0.007687	14.2182	-0.101243
5.69235	0.008083	14.2265	-0.104622
5.69568	0.008578	14.2348	-0.106155
5.699	0.009666	14.2431	-0.106714
5.70233	0.01154	14.2515	-0.108192
5.70566	0.013506	14.2598	-0.107088
5.70899	0.014737	14.2681	-0.098067
5.71232	0.014693	14.2764	-0.091234
5.71564	0.014111	14.2847	-0.092574
5.71897	0.013648	14.2931	-0.097362
5.7223	0.013638	14.3014	-0.095073
5.72563	0.012696	14.3097	-0.090658
5.72895	0.011796	14.318	-0.09018
5.73228	0.01155	14.3263	-0.092461
5.73561	0.012342	14.3347	-0.092696
5.73894	0.013526	14.343	-0.092898
5.74227	0.014475	14.3513	-0.093751
5.74559	0.014351	14.3596	-0.09027
5.74892	0.012977	14.3679	-0.078014
5.75225	0.011515	14.3763	-0.068847
5.75558	0.009548	14.3846	-0.067129
5.7589	0.007329	14.3929	-0.069197
5.76223	0.005185	14.4012	-0.069934
5.76556	0.00389	14.4095	-0.070408
5.76889	0.004356	14.4179	-0.072746
5.77222	0.005873	14.4262	-0.07603
5.77554	0.007314	14.4345	-0.079621
5.77887	0.008219	14.4428	-0.085242
5.7822	0.008608	14.4511	-0.09322
5.78553	0.008786	14.4595	-0.093143
5.78885	0.008609	14.4678	-0.087928
5.79218	0.008697	14.4761	-0.085213
5.79551	0.009699	14.4844	-0.087417
5.79884	0.0109	14.4927	-0.090241
5.80217	0.012875	14.5011	-0.088987
5.80549	0.014188	14.5094	-0.087504
5.80882	0.015273	14.5177	-0.090522
5.81215	0.015023	14.526	-0.093839
5.81548	0.013598	14.5343	-0.095945
5.81881	0.011732	14.5426	-0.100392
5.82213	0.010181	14.551	-0.104641
5.82546	0.00936	14.5593	-0.104364
5.82879	0.00918	14.5676	-0.102286
5.83212	0.009129	14.5759	-0.102279
5.83544	0.010125	14.5842	-0.106004
5.83877	0.011804	14.5926	-0.1083
5.8421	0.0136	14.6009	-0.105804
5.84543	0.014564	14.6092	-0.102289
5.84875	0.013988	14.6175	-0.099963
5.85208	0.012097	14.6258	-0.099036
5.85541	0.010345	14.6342	-0.099399
5.85874	0.009385	14.6425	-0.100902
5.86207	0.008899	14.6508	-0.09677
5.8654	0.008529	14.6591	-0.087451
5.86872	0.008722	14.6674	-0.079808
5.87205	0.009609	14.6758	-0.080617
5.87538	0.010835	14.6841	-0.084047
5.87871	0.011714	14.6924	-0.085571
5.88203	0.011614	14.7007	-0.086227
5.88536	0.010578	14.709	-0.087949
5.88869	0.009563	14.7174	-0.090579
5.89202	0.008893	14.7257	-0.092274
5.89534	0.009547	14.734	-0.094827
5.89867	0.01086	14.7423	-0.09683
5.902	0.012214	14.7506	-0.094599
5.90533	0.013365	14.759	-0.084916
5.90866	0.013883	14.7673	-0.074502
5.91198	0.014054	14.7756	-0.074539
5.91531	0.011903	14.7839	-0.080485
5.91864	0.008741	14.7922	-0.083393
5.92197	0.005512	14.8006	-0.081874
5.9253	0.003402	14.8089	-0.081328
5.92862	0.002701	14.8172	-0.083771
5.93195	0.002835	14.8255	-0.087908
5.93528	0.003159	14.8338	-0.092749
5.93861	0.004427	14.8422	-0.097809
5.94193	0.004925	14.8505	-0.102086
5.94526	0.00535	14.8588	-0.097991
5.94859	0.004732	14.8671	-0.090613
5.95192	0.003172	14.8754	-0.088393
5.95524	0.001354	14.8837	-0.09113
5.95857	-0.000206	14.8921	-0.091925
5.9619	-0.000942	14.9004	-0.090258
5.96523	-0.000823	14.9087	-0.090091
5.96856	-0.000631	14.917	-0.092688
5.97188	0.000559	14.9253	-0.096528
5.97521	0.001706	14.9337	-0.099091
5.97854	0.002794	14.942	-0.100413
5.98187	0.003576	14.9503	-0.099648
5.9852	0.003971	14.9586	-0.095247
5.98852	0.004292	14.9669	-0.091029
5.99185	0.004505	14.9753	-0.09173
5.99518	0.003821	14.9836	-0.096453
5.99851	0.005477	14.9919	-0.096074
6.00183	0.007132	15.0002	-0.090949
6.00516	0.008753	15.0085	-0.08727
6.00849	0.009309	15.0169	-0.088028
6.01182	0.009158	15.0252	-0.090535
6.01515	0.008576	15.0335	-0.092183
6.01847	0.005581	15.0418	-0.093352
6.0218	0.005059	15.0501	-0.089004
6.02513	0.004921	15.0585	-0.080045
6.02846	0.0029	15.0668	-0.071116
6.03179	0.002454	15.0751	-0.070428
6.03511	0.002892	15.0834	-0.07406
6.03844	0.003382	15.0917	-0.073535
6.04177	0.004917	15.1001	-0.068828
6.0451	0.007618	15.1084	-0.066556
6.04842	0.010297	15.1167	-0.068341
6.05175	0.01149	15.125	-0.069897
6.05508	0.011688	15.1333	-0.072391
6.05841	0.011879	15.1417	-0.074405
6.06173	0.012106	15.15	-0.07325
6.06506	0.01285	15.1583	-0.068251
6.06839	0.015089	15.1666	-0.063543
6.07172	0.017326	15.1749	-0.0663
6.07505	0.019377	15.1833	-0.072701
6.07837	0.01954	15.1916	-0.074421
6.0817	0.018915	15.1999	-0.074511
6.08503	0.018148	15.2082	-0.077918
6.08836	0.016899	15.2165	-0.0842
6.09169	0.014694	15.2249	-0.091145
6.09501	0.012485	15.2332	-0.09563
6.09834	0.011366	15.2415	-0.097534
6.10167	0.011599	15.2498	-0.097929
6.105	0.012069	15.2581	-0.093442
6.10832	0.01249	15.2664	-0.090288
6.11165	0.012342	15.2748	-0.093742
6.11498	0.011543	15.2831	-0.097382
6.11831	0.010593	15.2914	-0.097994
6.12164	0.008851	15.2997	-0.096716
6.12496	0.006104	15.308	-0.096353
6.12829	0.003348	15.3164	-0.099229
6.13162	0.002014	15.3247	-0.1025
6.13495	0.002649	15.333	-0.103766
6.13828	0.004285	15.3413	-0.104059
6.1416	0.005876	15.3496	-0.099447
6.14493	0.007423	15.358	-0.090762
6.14826	0.008852	15.3663	-0.085265
6.15159	0.010279	15.3746	-0.084606
6.15491	0.011536	15.3829	-0.085423
6.15824	0.012935	15.3912	-0.081991
6.16157	0.014384	15.3996	-0.075856
6.1649	0.015589	15.4079	-0.074204
6.16822	0.016674	15.4162	-0.076109
6.17155	0.01795	15.4245	-0.077857
6.17488	0.019123	15.4328	-0.079812
6.17821	0.018181	15.4412	-0.081939
6.18154	0.016104	15.4495	-0.07868
6.18486	0.013933	15.4578	-0.070842
6.18819	0.01211	15.4661	-0.065922
6.19152	0.010532	15.4744	-0.069052
6.19485	0.009031	15.4828	-0.073077
6.19817	0.007935	15.4911	-0.071438
6.2015	0.008692	15.4994	-0.070489
6.20483	0.01031	15.5077	-0.072495
6.20816	0.01197	15.516	-0.075921
6.21149	0.01291	15.5244	-0.077883
6.21481	0.012207	15.5327	-0.080309
6.21814	0.010964	15.541	-0.081954
6.22147	0.009716	15.5493	-0.080594
6.2248	0.008531	15.5576	-0.077789
6.22813	0.007386	15.5659	-0.078971
6.23145	0.006245	15.5743	-0.085491
6.23478	0.006061	15.5826	-0.090152
6.23811	0.006155	15.5909	-0.092052
6.24144	0.006271	15.5992	-0.094478
6.24476	0.005848	15.6075	-0.09826
6.24809	0.005192	15.6159	-0.101681
6.25142	0.004748	15.6242	-0.105291
6.25475	0.004274	15.6325	-0.107676
6.25808	0.003018	15.6408	-0.10677
6.2614	0.00369	15.6491	-0.102659
6.26473	0.004542	15.6575	-0.095809
6.26806	0.00589	15.6658	-0.091344
6.27139	0.007218	15.6741	-0.091127
6.27471	0.008363	15.6824	-0.089464
6.27804	0.009033	15.6907	-0.084871
6.28137	0.007874	15.6991	-0.081485
6.2847	0.004909	15.7074	-0.082527
6.28803	0.001793	15.7157	-0.085597
6.29135	5.7e-05	15.724	-0.088244
6.29468	-0.000605	15.7323	-0.089407
6.29801	-0.000942	15.7407	-0.089252
6.30134	-0.000449	15.749	-0.08436
6.30466	0.001077	15.7573	-0.076526
6.30799	0.002683	15.7656	-0.073433
6.31132	0.004284	15.7739	-0.076325
6.31465	0.00387	15.7823	-0.079466
6.31798	0.002302	15.7906	-0.077848
6.3213	0.000574	15.7989	-0.075331
6.32463	-0.001142	15.8072	-0.076405
6.32796	-0.002333	15.8155	-0.079728
6.33129	-0.003042	15.8239	-0.083248
6.33462	-0.003421	15.8322	-0.086954
6.33794	-0.002594	15.8405	-0.089218
6.34127	-0.000768	15.8488	-0.087298
6.3446	0.00116	15.8571	-0.084281
6.34793	0.002677	15.8655	-0.084861
6.35125	0.003562	15.8738	-0.088766
6.35458	0.004117	15.8821	-0.092282
6.35791	0.004222	15.8904	-0.091734
6.36124	0.004093	15.8987	-0.091497
6.36456	0.005246	15.907	-0.094308
6.36789	0.006589	15.9154	-0.099086
6.37122	0.008598	15.9237	-0.102848
6.37455	0.009462	15.932	-0.106254
6.37788	0.009906	15.9403	-0.106606
6.3812	0.00996	15.9486	-0.102022
6.38453	0.00875	15.957	-0.096532
6.38786	0.006414	15.9653	-0.095687
6.39119	0.003935	15.9736	-0.098167
6.39452	0.002318	15.9819	-0.097701
6.39784	0.002841	15.9902	-0.093712
6.40117	0.003667	15.9986	-0.092386
6.4045	0.004742	16.0069	-0.094284
6.40783	0.006087	16.0152	-0.094514
6.41115	0.007436	16.0235	-0.093895
6.41448	0.008653	16.0318	-0.093306
6.41781	0.008236	16.0402	-0.090946
6.42114	0.006467	16.0485	-0.08412
6.42447	0.004505	16.0568	-0.077098
6.42779	0.003441	16.0651	-0.07735
6.43112	0.003408	16.0734	-0.082119
6.43445	0.003627	16.0818	-0.079171
6.43778	0.004129	16.0901	-0.074703
6.44111	0.006137	16.0984	-0.073845
6.44443	0.009014	16.1067	-0.076209
6.44776	0.012	16.115	-0.077993
6.45109	0.013489	16.1234	-0.078056
6.45442	0.013687	16.1317	-0.076518
6.45774	0.013626	16.14	-0.074055
6.46107	0.013558	16.1483	-0.069414
6.4644	0.01384	16.1566	-0.065971
6.46773	0.014603	16.165	-0.072391
6.47105	0.015455	16.1733	-0.080935
6.47438	0.015712	16.1816	-0.083844
6.47771	0.015022	16.1899	-0.083423
6.48104	0.014109	16.1982	-0.086174
6.48437	0.013325	16.2066	-0.093215
6.48769	0.012448	16.2149	-0.100945
6.49102	0.01131	16.2232	-0.10583
6.49435	0.010387	16.2315	-0.105588
6.49768	0.011169	16.2398	-0.102074
6.50101	0.013606	16.2481	-0.095777
6.50433	0.016332	16.2565	-0.090774
6.50766	0.017863	16.2648	-0.092588
6.51099	0.017864	16.2731	-0.095563
6.51432	0.01712	16.2814	-0.096301
6.51764	0.016183	16.2897	-0.094405
6.52097	0.014771	16.2981	-0.094002
6.5243	0.012245	16.3064	-0.096781
6.52763	0.009467	16.3147	-0.101496
6.53096	0.008495	16.323	-0.10386
6.53428	0.00949	16.3313	-0.103469
6.53761	0.011216	16.3397	-0.100121
6.54094	0.012869	16.348	-0.095011
6.54427	0.014338	16.3563	-0.093696
6.5476	0.015763	16.3646	-0.097413
6.55092	0.016933	16.3729	-0.101306
6.55425	0.016606	16.3813	-0.100937
6.55758	0.016491	16.3896	-0.097374
6.56091	0.016525	16.3979	-0.09522
6.56423	0.016462	16.4062	-0.096368
6.56756	0.01621	16.4145	-0.098943
6.57089	0.015815	16.4229	-0.09931
6.57422	0.015243	16.4312	-0.097003
6.57754	0.01411	16.4395	-0.090529
6.58087	0.01141	16.4478	-0.080499
6.5842	0.008293	16.4561	-0.07235
6.58753	0.005755	16.4645	-0.071982
6.59086	0.00454	16.4728	-0.076763
6.59418	0.004045	16.4811	-0.075399
6.59751	0.004559	16.4894	-0.072604
6.60084	0.006335	16.4977	-0.071395
6.60417	0.008586	16.5061	-0.074536
6.6075	0.01072	16.5144	-0.076295
6.61082	0.011194	16.5227	-0.077199
6.61415	0.00945	16.531	-0.077282
6.61748	0.00709	16.5393	-0.078393
6.62081	0.004598	16.5477	-0.076395
6.62413	0.00222	16.556	-0.073137
6.62746	-2.2e-05	16.5643	-0.077696
6.63079	-0.001442	16.5726	-0.083497
6.63412	-0.000517	16.5809	-0.085459
6.63744	0.002452	16.5892	-0.083754
6.64077	0.00587	16.5976	-0.085411
[truncated: 37,377 more rows]

## Sheet: Figure 1f
	Raw reads for the kinase assay testing different purified HsFN3K proteins
Date- 081221_for HsFN3KΔ, HsFN3K(E.coli) and Negative control
			1a	1b	1c	1d	1e	1f	1g	1h	2a	2b	2c	2d	2e	2f	2g	2h	3a	3b	3c	3d	3e	3f	3g	3h	4a	4b	4c	4d	4e	4f	4g	4h	5a	5b	5c	5d	5e	5f	5g	5h	6a	6b	6c	6d	6e	6f	6g
		1	0.341	0.333	0.333	0.332	0.339	0.328	0.33	0.338	0.34	0.338	0.339	0.337	0.34	0.337	0.335	0.34	0.337	0.333	0.336	0.333	0.337	0.333	0.331	0.337	0.325	0.325	0.322	0.322	0.329	0.333	0.33	0.331	0.318	0.316	0.315	0.313	0.322	0.327	0.332	0.334	0.313	0.312	0.31	0.31	0.322	0.321	0.32
		2	0.338	0.33	0.331	0.329	0.337	0.325	0.327	0.337	0.337	0.338	0.336	0.335	0.338	0.334	0.332	0.338	0.332	0.331	0.333	0.33	0.335	0.331	0.329	0.335	0.321	0.32	0.317	0.318	0.324	0.329	0.326	0.329	0.312	0.311	0.31	0.308	0.318	0.322	0.327	0.332	0.308	0.307	0.305	0.305	0.317	0.316	0.317
		3	0.336	0.328	0.328	0.327	0.334	0.323	0.326	0.336	0.335	0.335	0.334	0.333	0.335	0.332	0.333	0.337	0.33	0.329	0.331	0.328	0.334	0.328	0.327	0.333	0.316	0.316	0.312	0.313	0.32	0.326	0.323	0.328	0.307	0.306	0.306	0.303	0.313	0.319	0.323	0.33	0.303	0.302	0.301	0.301	0.312	0.313	0.314
		4	0.334	0.325	0.326	0.325	0.332	0.321	0.324	0.335	0.332	0.333	0.331	0.332	0.333	0.33	0.328	0.336	0.328	0.326	0.328	0.325	0.331	0.326	0.325	0.332	0.311	0.311	0.308	0.309	0.316	0.322	0.32	0.326	0.302	0.302	0.301	0.299	0.309	0.315	0.321	0.329	0.298	0.298	0.296	0.296	0.308	0.309	0.311
		5	0.332	0.323	0.324	0.323	0.33	0.319	0.323	0.333	0.329	0.331	0.329	0.329	0.331	0.328	0.326	0.335	0.325	0.324	0.326	0.323	0.329	0.325	0.323	0.331	0.306	0.307	0.303	0.304	0.312	0.318	0.317	0.325	0.297	0.297	0.296	0.294	0.304	0.312	0.317	0.327	0.292	0.293	0.291	0.291	0.304	0.306	0.309
		6	0.329	0.321	0.322	0.32	0.328	0.317	0.321	0.333	0.328	0.328	0.327	0.327	0.33	0.326	0.325	0.334	0.323	0.322	0.324	0.321	0.327	0.323	0.322	0.33	0.301	0.301	0.299	0.3	0.308	0.314	0.315	0.324	0.292	0.293	0.291	0.289	0.3	0.309	0.316	0.325	0.287	0.289	0.287	0.287	0.299	0.302	0.306
		7	0.326	0.318	0.319	0.318	0.326	0.316	0.32	0.332	0.325	0.325	0.324	0.325	0.327	0.325	0.323	0.333	0.32	0.319	0.321	0.318	0.324	0.321	0.32	0.33	0.295	0.297	0.294	0.295	0.303	0.31	0.312	0.322	0.286	0.288	0.286	0.285	0.295	0.305	0.312	0.324	0.282	0.284	0.282	0.281	0.294	0.298	0.303
		8	0.324	0.315	0.317	0.316	0.324	0.314	0.318	0.331	0.322	0.322	0.322	0.324	0.325	0.323	0.322	0.333	0.318	0.317	0.319	0.316	0.322	0.319	0.319	0.329	0.289	0.291	0.289	0.29	0.299	0.306	0.309	0.321	0.281	0.284	0.282	0.28	0.29	0.302	0.31	0.323	0.276	0.279	0.277	0.276	0.289	0.294	0.301
		9	0.321	0.313	0.314	0.314	0.322	0.312	0.316	0.33	0.319	0.319	0.32	0.323	0.323	0.321	0.321	0.332	0.316	0.315	0.316	0.314	0.321	0.317	0.317	0.328	0.284	0.286	0.284	0.286	0.294	0.303	0.306	0.32	0.275	0.279	0.276	0.275	0.286	0.299	0.308	0.322	0.271	0.274	0.271	0.271	0.285	0.289	0.299
		10	0.318	0.311	0.312	0.311	0.319	0.31	0.314	0.329	0.317	0.317	0.317	0.323	0.32	0.319	0.319	0.331	0.313	0.312	0.314	0.311	0.319	0.315	0.315	0.327	0.279	0.281	0.279	0.28	0.289	0.298	0.304	0.319	0.27	0.274	0.271	0.27	0.281	0.295	0.308	0.32	0.265	0.269	0.266	0.267	0.28	0.286	0.297
		11	0.316	0.308	0.309	0.309	0.317	0.307	0.313	0.329	0.314	0.314	0.315	0.322	0.318	0.317	0.317	0.331	0.311	0.309	0.311	0.309	0.317	0.313	0.313	0.326	0.274	0.276	0.274	0.276	0.285	0.296	0.303	0.318	0.264	0.269	0.266	0.265	0.277	0.291	0.303	0.318	0.26	0.263	0.261	0.262	0.276	0.283	0.297
		12	0.314	0.306	0.307	0.307	0.315	0.306	0.311	0.328	0.311	0.311	0.313	0.321	0.316	0.315	0.314	0.33	0.308	0.307	0.309	0.307	0.314	0.311	0.311	0.325	0.268	0.27	0.269	0.271	0.281	0.293	0.301	0.317	0.258	0.264	0.262	0.26	0.273	0.287	0.3	0.317	0.254	0.257	0.256	0.257	0.271	0.281	0.295
		13	0.311	0.303	0.305	0.305	0.313	0.304	0.309	0.327	0.309	0.309	0.311	0.319	0.314	0.313	0.313	0.33	0.306	0.305	0.306	0.305	0.312	0.31	0.31	0.324	0.263	0.265	0.264	0.267	0.277	0.29	0.3	0.315	0.253	0.258	0.256	0.255	0.269	0.284	0.298	0.316	0.249	0.252	0.25	0.252	0.267	0.278	0.294
		14	0.308	0.3	0.302	0.303	0.31	0.302	0.308	0.326	0.306	0.306	0.308	0.317	0.311	0.311	0.311	0.328	0.303	0.302	0.304	0.302	0.31	0.308	0.309	0.324	0.257	0.26	0.258	0.262	0.273	0.288	0.299	0.315	0.247	0.253	0.251	0.251	0.264	0.282	0.296	0.314	0.243	0.247	0.246	0.247	0.263	0.277	0.293
		15	0.305	0.298	0.3	0.3	0.308	0.3	0.306	0.326	0.303	0.303	0.306	0.315	0.309	0.309	0.31	0.328	0.3	0.3	0.302	0.3	0.308	0.306	0.307	0.323	0.251	0.254	0.253	0.257	0.269	0.286	0.298	0.313	0.242	0.247	0.246	0.245	0.26	0.281	0.295	0.313	0.237	0.241	0.24	0.242	0.258	0.275	0.292
		16	0.302	0.296	0.297	0.298	0.306	0.298	0.305	0.326	0.301	0.3	0.304	0.312	0.306	0.308	0.309	0.327	0.3	0.297	0.299	0.298	0.306	0.304	0.306	0.322	0.246	0.249	0.249	0.252	0.264	0.285	0.296	0.311	0.236	0.243	0.241	0.241	0.256	0.279	0.294	0.312	0.232	0.236	0.235	0.237	0.255	0.274	0.29
		17	0.3	0.293	0.295	0.297	0.304	0.296	0.304	0.324	0.298	0.297	0.301	0.31	0.304	0.306	0.307	0.327	0.295	0.295	0.297	0.295	0.304	0.302	0.305	0.322	0.24	0.244	0.243	0.247	0.261	0.283	0.295	0.31	0.23	0.236	0.236	0.236	0.252	0.278	0.293	0.311	0.226	0.23	0.229	0.233	0.251	0.272	0.289
		18	0.297	0.29	0.292	0.294	0.302	0.294	0.302	0.323	0.296	0.295	0.299	0.307	0.302	0.305	0.306	0.326	0.292	0.292	0.295	0.293	0.301	0.3	0.304	0.321	0.234	0.239	0.238	0.242	0.257	0.281	0.294	0.309	0.224	0.231	0.231	0.231	0.248	0.276	0.292	0.309	0.22	0.225	0.224	0.228	0.247	0.272	0.288
		19	0.295	0.288	0.29	0.291	0.3	0.293	0.301	0.322	0.293	0.292	0.297	0.304	0.3	0.303	0.305	0.325	0.29	0.29	0.293	0.291	0.299	0.299	0.302	0.32	0.229	0.233	0.233	0.237	0.253	0.28	0.293	0.308	0.219	0.226	0.225	0.227	0.245	0.275	0.291	0.308	0.215	0.22	0.219	0.223	0.243	0.27	0.286
		20	0.292	0.285	0.288	0.29	0.298	0.291	0.3	0.322	0.29	0.289	0.294	0.301	0.298	0.301	0.303	0.325	0.287	0.287	0.29	0.289	0.298	0.297	0.302	0.32	0.224	0.228	0.228	0.233	0.25	0.279	0.292	0.306	0.213	0.221	0.22	0.221	0.241	0.274	0.29	0.307	0.209	0.214	0.214	0.218	0.24	0.269	0.285
		21	0.29	0.283	0.285	0.287	0.295	0.289	0.298	0.321	0.288	0.286	0.292	0.298	0.296	0.299	0.302	0.323	0.285	0.285	0.287	0.286	0.295	0.295	0.302	0.319	0.218	0.223	0.223	0.228	0.247	0.278	0.29	0.305	0.207	0.214	0.215	0.217	0.237	0.272	0.288	0.306	0.203	0.209	0.208	0.213	0.237	0.267	0.284
		22	0.287	0.281	0.283	0.284	0.293	0.288	0.297	0.32	0.285	0.283	0.289	0.296	0.294	0.298	0.301	0.323	0.282	0.282	0.285	0.284	0.293	0.293	0.301	0.318	0.212	0.216	0.218	0.223	0.244	0.276	0.289	0.303	0.202	0.209	0.209	0.212	0.234	0.271	0.287	0.304	0.198	0.204	0.203	0.208	0.234	0.266	0.283
		23	0.284	0.278	0.281	0.283	0.291	0.286	0.296	0.319	0.282	0.281	0.287	0.293	0.291	0.296	0.3	0.323	0.28	0.28	0.283	0.282	0.291	0.292	0.298	0.318	0.206	0.211	0.213	0.218	0.242	0.275	0.288	0.302	0.196	0.203	0.204	0.207	0.232	0.27	0.286	0.303	0.192	0.198	0.198	0.203	0.232	0.265	0.282
		24	0.282	0.276	0.279	0.28	0.289	0.285	0.296	0.319	0.28	0.278	0.284	0.291	0.289	0.295	0.299	0.322	0.277	0.277	0.28	0.279	0.289	0.29	0.297	0.317	0.201	0.206	0.209	0.213	0.24	0.275	0.286	0.301	0.191	0.198	0.199	0.202	0.23	0.269	0.284	0.301	0.186	0.193	0.193	0.199	0.23	0.264	0.281
		25	0.279	0.273	0.277	0.279	0.287	0.284	0.295	0.318	0.278	0.276	0.282	0.288	0.287	0.293	0.299	0.321	0.274	0.274	0.278	0.277	0.287	0.288	0.296	0.316	0.195	0.2	0.204	0.209	0.238	0.273	0.285	0.3	0.185	0.193	0.194	0.197	0.228	0.267	0.283	0.3	0.18	0.188	0.188	0.194	0.228	0.263	0.279
		26	0.277	0.27	0.273	0.277	0.285	0.281	0.294	0.318	0.275	0.274	0.279	0.286	0.285	0.291	0.298	0.32	0.272	0.272	0.275	0.275	0.285	0.287	0.296	0.316	0.19	0.195	0.2	0.204	0.237	0.272	0.284	0.298	0.179	0.187	0.189	0.192	0.226	0.266	0.282	0.299	0.175	0.183	0.182	0.189	0.227	0.262	0.278
		27	0.274	0.268	0.271	0.273	0.283	0.28	0.293	0.317	0.273	0.272	0.277	0.282	0.283	0.29	0.297	0.319	0.269	0.27	0.273	0.272	0.283	0.286	0.295	0.315	0.184	0.19	0.195	0.2	0.235	0.27	0.283	0.297	0.174	0.181	0.183	0.188	0.225	0.265	0.281	0.298	0.169	0.177	0.177	0.184	0.227	0.26	0.276
		28	0.271	0.265	0.269	0.271	0.28	0.278	0.292	0.316	0.27	0.27	0.275	0.28	0.281	0.289	0.296	0.319	0.266	0.268	0.271	0.27	0.281	0.284	0.294	0.315	0.179	0.184	0.191	0.195	0.234	0.269	0.282	0.296	0.168	0.175	0.178	0.183	0.224	0.264	0.279	0.297	0.164	0.171	0.172	0.18	0.225	0.259	0.275
		29	0.268	0.263	0.266	0.27	0.278	0.277	0.292	0.316	0.268	0.268	0.272	0.278	0.279	0.288	0.295	0.318	0.264	0.265	0.268	0.268	0.279	0.283	0.293	0.313	0.173	0.178	0.186	0.19	0.233	0.268	0.281	0.295	0.162	0.17	0.173	0.178	0.222	0.262	0.278	0.295	0.158	0.166	0.167	0.175	0.223	0.257	0.274
		30	0.266	0.261	0.263	0.267	0.277	0.275	0.291	0.315	0.266	0.267	0.269	0.275	0.277	0.286	0.295	0.318	0.261	0.262	0.266	0.266	0.278	0.281	0.293	0.313	0.167	0.173	0.182	0.186	0.232	0.267	0.279	0.293	0.157	0.165	0.168	0.173	0.221	0.261	0.277	0.293	0.152	0.16	0.162	0.171	0.222	0.256	0.273
		31	0.263	0.258	0.261	0.264	0.275	0.274	0.29	0.314	0.263	0.264	0.267	0.273	0.275	0.285	0.294	0.317	0.258	0.259	0.263	0.263	0.275	0.28	0.293	0.312	0.162	0.168	0.177	0.181	0.231	0.265	0.278	0.292	0.152	0.16	0.163	0.169	0.219	0.26	0.277	0.292	0.147	0.155	0.157	0.167	0.221	0.255	0.272
		32	0.261	0.255	0.258	0.262	0.272	0.273	0.289	0.314	0.26	0.261	0.265	0.271	0.273	0.284	0.293	0.316	0.256	0.257	0.261	0.262	0.273	0.28	0.293	0.311	0.157	0.162	0.172	0.177	0.23	0.264	0.276	0.291	0.146	0.154	0.157	0.165	0.218	0.258	0.274	0.291	0.143	0.149	0.151	0.162	0.219	0.254	0.27
		33	0.258	0.253	0.256	0.259	0.271	0.271	0.289	0.313	0.258	0.258	0.262	0.268	0.271	0.284	0.292	0.316	0.253	0.255	0.258	0.259	0.271	0.278	0.291	0.31	0.151	0.157	0.166	0.174	0.228	0.263	0.275	0.29	0.142	0.149	0.152	0.161	0.217	0.257	0.273	0.29	0.142	0.145	0.146	0.158	0.218	0.253	0.269
		34	0.256	0.25	0.254	0.257	0.269	0.27	0.288	0.312	0.255	0.256	0.26	0.266	0.269	0.282	0.292	0.315	0.251	0.253	0.256	0.257	0.269	0.276	0.29	0.31	0.147	0.152	0.161	0.169	0.227	0.261	0.274	0.288	0.141	0.144	0.147	0.156	0.216	0.256	0.272	0.288	0.142	0.143	0.142	0.154	0.217	0.252	0.268
		35	0.253	0.248	0.252	0.256	0.266	0.269	0.288	0.311	0.253	0.253	0.257	0.263	0.267	0.281	0.291	0.314	0.248	0.25	0.253	0.255	0.268	0.276	0.29	0.309	0.145	0.147	0.156	0.166	0.226	0.26	0.273	0.287	0.14	0.142	0.143	0.152	0.215	0.255	0.27	0.287	0.141	0.142	0.138	0.15	0.216	0.25	0.267
		36	0.25	0.245	0.249	0.253	0.264	0.268	0.287	0.311	0.25	0.251	0.255	0.261	0.265	0.281	0.29	0.313	0.245	0.246	0.251	0.253	0.266	0.274	0.289	0.309	0.146	0.144	0.151	0.162	0.225	0.259	0.272	0.286	0.141	0.142	0.14	0.148	0.213	0.254	0.27	0.286	0.141	0.142	0.137	0.147	0.214	0.249	0.265
		37	0.248	0.243	0.247	0.252	0.262	0.267	0.286	0.31	0.247	0.249	0.253	0.259	0.263	0.28	0.29	0.312	0.242	0.244	0.249	0.25	0.264	0.274	0.289	0.308	0.145	0.144	0.147	0.159	0.223	0.258	0.27	0.285	0.141	0.141	0.139	0.145	0.212	0.252	0.268	0.284	0.141	0.142	0.137	0.144	0.213	0.248	0.264
		38	0.246	0.24	0.244	0.248	0.26	0.266	0.285	0.309	0.244	0.246	0.25	0.256	0.261	0.279	0.289	0.312	0.24	0.241	0.247	0.247	0.262	0.273	0.288	0.307	0.146	0.144	0.147	0.156	0.222	0.258	0.269	0.284	0.14	0.141	0.139	0.142	0.211	0.251	0.267	0.283	0.141	0.142	0.137	0.142	0.212	0.246	0.263
		39	0.242	0.238	0.241	0.247	0.259	0.265	0.285	0.309	0.241	0.243	0.247	0.254	0.259	0.279	0.289	0.312	0.237	0.24	0.244	0.245	0.26	0.272	0.287	0.307	0.146	0.144	0.147	0.153	0.221	0.255	0.268	0.282	0.141	0.141	0.139	0.139	0.21	0.25	0.266	0.282	0.142	0.141	0.136	0.139	0.21	0.245	0.262
		40	0.24	0.235	0.24	0.243	0.257	0.265	0.284	0.308	0.239	0.241	0.245	0.252	0.258	0.277	0.288	0.311	0.234	0.236	0.242	0.243	0.259	0.271	0.286	0.306	0.145	0.144	0.146	0.151	0.221	0.254	0.267	0.281	0.14	0.141	0.139	0.138	0.209	0.248	0.264	0.281	0.141	0.142	0.136	0.138	0.209	0.244	0.26
		41	0.238	0.233	0.237	0.241	0.255	0.264	0.284	0.307	0.236	0.238	0.243	0.249	0.256	0.277	0.287	0.31	0.232	0.234	0.239	0.241	0.257	0.27	0.286	0.306	0.145	0.144	0.146	0.149	0.219	0.253	0.266	0.28	0.141	0.141	0.139	0.137	0.207	0.247	0.264	0.279	0.141	0.142	0.137	0.138	0.208	0.243	0.259
		42	0.235	0.231	0.235	0.239	0.253	0.263	0.283	0.306	0.233	0.236	0.24	0.247	0.254	0.276	0.287	0.309	0.229	0.232	0.237	0.239	0.254	0.27	0.285	0.305	0.145	0.144	0.146	0.148	0.219	0.253	0.264	0.279	0.14	0.141	0.139	0.137	0.206	0.246	0.262	0.279	0.141	0.142	0.136	0.138	0.207	0.242	0.258
		43	0.232	0.228	0.233	0.237	0.251	0.263	0.283	0.306	0.231	0.234	0.238	0.245	0.253	0.275	0.286	0.309	0.227	0.23	0.234	0.237	0.253	0.269	0.284	0.304	0.145	0.144	0.145	0.147	0.216	0.251	0.264	0.277	0.141	0.14	0.139	0.137	0.205	0.245	0.26	0.277	0.141	0.142	0.136	0.138	0.206	0.24	0.257
		44	0.23	0.225	0.23	0.236	0.249	0.262	0.281	0.305	0.228	0.23	0.235	0.242	0.251	0.275	0.285	0.308	0.224	0.227	0.232	0.235	0.251	0.269	0.284	0.303	0.145	0.145	0.145	0.146	0.215	0.249	0.262	0.276	0.14	0.14	0.139	0.138	0.204	0.243	0.259	0.275	0.141	0.143	0.136	0.138	0.204	0.239	0.255
		45	0.228	0.223	0.228	0.232	0.248	0.261	0.281	0.304	0.226	0.228	0.233	0.24	0.249	0.274	0.285	0.307	0.222	0.224	0.23	0.232	0.249	0.268	0.283	0.303	0.145	0.144	0.146	0.145	0.214	0.249	0.26	0.275	0.141	0.141	0.138	0.137	0.202	0.242	0.258	0.274	0.141	0.142	0.136	0.138	0.203	0.238	0.254
		46	0.225	0.221	0.225	0.231	0.246	0.261	0.28	0.304	0.223	0.225	0.231	0.238	0.248	0.274	0.284	0.307	0.219	0.222	0.227	0.231	0.248	0.267	0.283	0.302	0.145	0.144	0.145	0.144	0.213	0.246	0.26	0.274	0.141	0.141	0.139	0.137	0.201	0.241	0.257	0.273	0.141	0.142	0.136	0.137	0.202	0.237	0.253
			1a	1b	1c	1d	1e	1f	1g	1h	2a	2b	2c	2d	2e	2f	2g	2h	3a	3b	3c	3d	3e	3f	3g	3h	4a	4b	4c	4d	4e	4f	4g	4h	5a	5b	5c	5d	5e	5f	5g	5h	6a	6b	6c	6d	6e	6f	6g
		Best-fit values
		Slope	-0.002607	-0.002497	-0.002396	-0.002218	-0.00216	-0.001807	-0.001366	-0.0007782	-0.002588	-0.002635	-0.002369	-0.002117	-0.002197	-0.001744	-0.001402	-0.0007199	-0.002565	-0.00246	-0.002405	-0.002301	-0.002086	-0.001791	-0.001315	-0.0007624	-0.005506	-0.005287	-0.004915	-0.00475	-0.003532	-0.002194	-0.001594	-0.001278	-0.005587	-0.005263	-0.005106	-0.004831	-0.003667	-0.002185	-0.001746	-0.001352	-0.005586	-0.005278	-0.00517	-0.00484	-0.0036	-0.002089	-0.001489
		Y-intercept	0.3443	0.3354	0.3357	0.3337	0.3409	0.328	0.3286	0.3376	0.3425	0.3427	0.3411	0.3423	0.3421	0.3366	0.3331	0.3389	0.3386	0.3364	0.3379	0.3346	0.3393	0.3333	0.3291	0.3351	0.3333	0.3329	0.3274	0.3279	0.3263	0.3254	0.324	0.3317	0.3248	0.3247	0.3218	0.3181	0.3196	0.3198	0.3254	0.3338	0.3205	0.3198	0.3171	0.315	0.318	0.3125	0.3154
		X-intercept	132.1	134.4	140.1	150.4	157.8	181.5	240.6	433.8	132.3	130.1	144	161.6	155.7	193.1	237.6	470.7	132	136.7	140.5	145.4	162.7	186.1	250.2	439.6	60.53	62.97	66.62	69.02	92.37	148.3	203.3	259.5	58.14	61.69	63.03	65.84	87.14	146.4	186.4	247	57.38	60.6	61.34	65.09	88.34	149.6	211.9
		1/slope	-383.6	-400.6	-417.4	-450.8	-463	-553.5	-732.3	-1285	-386.4	-379.5	-422.2	-472.3	-455.1	-573.5	-713.4	-1389	-389.9	-406.5	-415.7	-434.6	-479.5	-558.5	-760.3	-1312	-181.6	-189.1	-203.5	-210.5	-283.1	-455.7	-627.4	-782.4	-179	-190	-195.9	-207	-272.7	-457.6	-572.7	-739.9	-179	-189.5	-193.4	-206.6	-277.8	-478.7	-671.6
		Std. Error
		Slope	9.995e-06	7.683e-06	9.396e-06	1.084e-05	7.828e-06	1.825e-05	3.439e-05	1.285e-05	1.059e-05	2.434e-05	9.728e-06	5.972e-05	1.02e-05	1.936e-05	4.117e-05	1.199e-05	1.507e-05	9.088e-06	7.353e-06	6.988e-06	1.015e-05	1.637e-05	3.61e-05	1.688e-05	1.812e-05	2.268e-05	1.938e-05	1.08e-05	0.0001047	0.0001095	6.121e-05	9.26e-06	1.415e-05	3.819e-05	1.647e-05	7.928e-06	0.0001029	0.0001015	6.72e-05	1.23e-05	1.525e-05	2.381e-05	1.631e-05	9.497e-06	0.000116	0.000108	4.751e-05
		Y-intercept	0.0001774	0.0001364	0.0001668	0.0001925	0.000139	0.000324	0.0006105	0.0002282	0.000188	0.0004322	0.0001727	0.00106	0.0001811	0.0003436	0.0007309	0.0002129	0.0002675	0.0001613	0.0001305	0.0001241	0.0001801	0.0002907	0.0006409	0.0002996	0.0003217	0.0004026	0.000344	0.0001917	0.001859	0.001944	0.001087	0.0001644	0.0002513	0.000678	0.0002924	0.0001407	0.001828	0.001801	0.001193	0.0002183	0.0002707	0.0004226	0.0002896	0.0001686	0.002059	0.001917	0.0008435
																	x = (y-b)/m	Activity in 30 min
			Std		Best-fit values					18140 - 1	18140 - 2	18140 - 3	17231 - 1	17231 - 2	17231 - 3	NC		18140 - 1	18140 - 2	18140 - 3	17231 - 1	17231 - 2	17231 - 3	NC
		0	-2.114e-06		Slope	-3.66e-08			0	-0.0007782	-0.0007199	-0.0007624	-0.001278	-0.001352	-0.001311	-0.0002025		19330	17872.5	18935	31825	33675	32650	4937.5
		39.063	1.208e-06		Y-intercept	-5.37e-06			12.5	-0.001366	-0.001402	-0.001315	-0.001594	-0.001746	-0.001489	-0.0001951		34025	34925	32750	39725	43525	37100	4752.5
		78.125	3.926e-06		X-intercept	-146.7			25	-0.001807	-0.001744	-0.001791	-0.002194	-0.002185	-0.002089	-0.0001818		45050	43475	44650	54725	54500	52100	4420
		156.25	-2.25e-05		1/slope	-27319330			50	-0.00216	-0.002197	-0.002086	-0.003532	-0.003667	-0.0036	-0.0001857		53875	54800	52025	88175	91550	89875	4517.5
		312.5	-1.948e-05						100	-0.002218	-0.002117	-0.002301	-0.00475	-0.004831	-0.00484	-0.000195		55325	52800	57400	118625	120650	120875	4750
		625	-4.319e-05		Std. Error				200	-0.002396	-0.002369	-0.002405	-0.004915	-0.005106	-0.00517	-0.0001837		59775	59100	60000	122750	127525	129125	4467.5
		1250	-4.847e-05		Slope	4.358e-09			400	-0.002497	-0.002635	-0.00246	-0.005287	-0.005263	-0.005278	-0.0001995		62300	65750	61375	132050	131450	131825	4862.5
		2500	-9.393e-05		Y-intercept	4.447e-06			800	-0.002607	-0.002588	-0.002565	-0.005506	-0.005587	-0.005586	-0.0001515		65050	64575	64000	137525	139550	139525	3662.5
																		Activity per min
																	0	644.333	595.75	631.167	1060.83	1122.5	1088.33	164.583
																	12.5	1134.17	1164.17	1091.67	1324.17	1450.83	1236.67	158.417
																	25	1501.67	1449.17	1488.33	1824.17	1816.67	1736.67	147.333
																	50	1795.83	1826.67	1734.17	2939.17	3051.67	2995.83	150.583
																	100	1844.17	1760	1913.33	3954.17	4021.67	4029.17	158.333
																	200	1992.5	1970	2000	4091.67	4250.83	4304.17	148.917
																	400	2076.67	2191.67	2045.83	4401.67	4381.67	4394.17	162.083
																	800	2168.33	2152.5	2133.33	4584.17	4651.67	4650.83	146.5
																	Subtract zero
																		18140 - 1	18140 - 2	18140 - 3	17231 - 1	17231 - 2	17231 - 3	NC
																	0	0.333333	0.75	0.166667	0.833333	0.5	0.333333	0.583333
																	12.5	490.167	569.167	460.667	264.167	328.833	148.667	-5.58333
																	25	857.667	854.167	857.333	764.167	694.667	648.667	-16.6667
																	50	1151.83	1231.67	1103.17	1879.17	1929.67	1907.83	-13.4167
																	100	1200.17	1165	1282.33	2894.17	2899.67	2941.17	-5.66667
																	200	1348.5	1375	1369	3031.67	3128.83	3216.17	-15.0833
																	400	1432.67	1596.67	1414.83	3341.67	3259.67	3306.17	-1.91667
																	800	1524.33	1557.5	1502.33	3524.17	3529.67	3562.83	-17.5
Date- 081321_for HsFN3K (e.coli) and HsFN3K monomer (Sf9)
			1a	1b	1c	1d	1e	1f	1g	1h	2a	2b	2c	2d	2e	2f	2g	2h	3a	3b	3c	3d	3e	3f	3g	3h	4a	4b	4c	4d	4e	4f	4g	4h	5a	5b	5c	5d	5e	5f	5g	5h	6a	6b	6c	6d	6e	6f	6g
		1	0.345	0.339	0.338	0.337	0.343	0.334	0.336	0.344	0.339	0.338	0.337	0.337	0.335	0.337	0.334	0.339	0.336	0.335	0.336	0.335	0.339	0.338	0.334	0.342	0.336	0.335	0.329	0.332	0.338	0.343	0.339	0.34	0.333	0.326	0.327	0.324	0.331	0.334	0.344	0.343	0.322	0.322	0.318	0.32	0.329	0.328	0.336
		2	0.34	0.334	0.333	0.332	0.338	0.33	0.333	0.342	0.334	0.334	0.333	0.333	0.332	0.334	0.331	0.337	0.332	0.331	0.332	0.33	0.337	0.335	0.332	0.34	0.331	0.33	0.325	0.328	0.334	0.34	0.337	0.338	0.327	0.322	0.322	0.319	0.327	0.33	0.34	0.341	0.317	0.318	0.314	0.316	0.324	0.325	0.332
		3	0.335	0.329	0.329	0.328	0.335	0.327	0.33	0.34	0.33	0.33	0.329	0.329	0.329	0.331	0.329	0.335	0.327	0.326	0.328	0.326	0.334	0.332	0.329	0.338	0.326	0.325	0.32	0.323	0.33	0.336	0.334	0.337	0.322	0.317	0.318	0.314	0.322	0.326	0.336	0.34	0.311	0.312	0.309	0.311	0.321	0.321	0.33
		4	0.331	0.324	0.324	0.324	0.331	0.323	0.327	0.338	0.326	0.325	0.325	0.326	0.325	0.328	0.326	0.334	0.323	0.323	0.324	0.322	0.329	0.329	0.326	0.337	0.321	0.321	0.316	0.319	0.326	0.332	0.334	0.335	0.316	0.312	0.313	0.31	0.318	0.323	0.333	0.338	0.306	0.308	0.304	0.307	0.316	0.317	0.327
		5	0.325	0.32	0.32	0.32	0.327	0.32	0.325	0.337	0.321	0.321	0.32	0.322	0.322	0.324	0.324	0.333	0.317	0.318	0.319	0.318	0.326	0.326	0.324	0.336	0.316	0.316	0.311	0.315	0.321	0.328	0.332	0.334	0.31	0.307	0.308	0.305	0.314	0.319	0.331	0.336	0.301	0.303	0.299	0.302	0.312	0.314	0.324
		6	0.32	0.315	0.316	0.316	0.324	0.317	0.322	0.336	0.316	0.316	0.316	0.318	0.318	0.321	0.321	0.332	0.312	0.314	0.315	0.314	0.322	0.323	0.322	0.335	0.311	0.311	0.307	0.31	0.317	0.325	0.33	0.333	0.305	0.302	0.304	0.301	0.31	0.315	0.329	0.336	0.296	0.298	0.294	0.298	0.308	0.311	0.322
		7	0.315	0.31	0.311	0.312	0.32	0.313	0.319	0.335	0.31	0.311	0.312	0.314	0.315	0.318	0.319	0.331	0.307	0.309	0.311	0.31	0.318	0.32	0.319	0.334	0.305	0.306	0.302	0.305	0.313	0.321	0.328	0.332	0.3	0.297	0.298	0.296	0.305	0.312	0.326	0.334	0.29	0.292	0.289	0.293	0.303	0.307	0.319
		8	0.31	0.305	0.306	0.307	0.316	0.31	0.317	0.334	0.305	0.307	0.307	0.31	0.311	0.315	0.316	0.329	0.302	0.304	0.306	0.306	0.314	0.317	0.317	0.333	0.301	0.301	0.297	0.301	0.308	0.318	0.325	0.33	0.294	0.292	0.293	0.291	0.3	0.308	0.325	0.333	0.285	0.287	0.284	0.288	0.298	0.302	0.317
		9	0.304	0.3	0.302	0.303	0.312	0.307	0.314	0.332	0.301	0.301	0.303	0.305	0.307	0.312	0.314	0.328	0.297	0.299	0.301	0.301	0.311	0.313	0.315	0.331	0.295	0.296	0.292	0.296	0.304	0.314	0.323	0.329	0.289	0.286	0.288	0.286	0.296	0.304	0.322	0.331	0.28	0.282	0.28	0.283	0.294	0.299	0.315
		10	0.299	0.296	0.297	0.298	0.308	0.303	0.312	0.331	0.295	0.296	0.298	0.301	0.303	0.309	0.312	0.327	0.291	0.294	0.296	0.297	0.307	0.31	0.312	0.33	0.289	0.291	0.287	0.291	0.299	0.31	0.321	0.327	0.283	0.281	0.283	0.281	0.292	0.3	0.32	0.33	0.274	0.277	0.275	0.278	0.29	0.296	0.313
		11	0.293	0.29	0.292	0.294	0.304	0.3	0.31	0.33	0.29	0.291	0.293	0.297	0.299	0.305	0.31	0.326	0.285	0.289	0.291	0.292	0.302	0.307	0.311	0.329	0.284	0.285	0.283	0.286	0.295	0.306	0.32	0.326	0.278	0.276	0.278	0.276	0.287	0.298	0.318	0.329	0.269	0.272	0.27	0.273	0.285	0.293	0.31
		12	0.288	0.285	0.287	0.289	0.3	0.297	0.307	0.329	0.284	0.286	0.288	0.292	0.295	0.302	0.309	0.325	0.28	0.284	0.287	0.287	0.299	0.304	0.309	0.328	0.279	0.28	0.278	0.281	0.291	0.303	0.319	0.325	0.272	0.271	0.273	0.272	0.283	0.295	0.317	0.328	0.263	0.266	0.265	0.268	0.281	0.291	0.308
		13	0.282	0.28	0.282	0.284	0.299	0.294	0.306	0.328	0.279	0.281	0.283	0.287	0.291	0.299	0.307	0.324	0.275	0.279	0.282	0.283	0.295	0.301	0.307	0.328	0.273	0.275	0.273	0.277	0.287	0.3	0.318	0.324	0.266	0.267	0.269	0.267	0.279	0.293	0.317	0.326	0.258	0.261	0.26	0.263	0.276	0.289	0.307
		14	0.277	0.275	0.277	0.28	0.298	0.291	0.306	0.326	0.273	0.277	0.279	0.283	0.287	0.297	0.306	0.323	0.27	0.274	0.277	0.279	0.291	0.3	0.306	0.327	0.268	0.27	0.268	0.272	0.282	0.299	0.316	0.323	0.26	0.261	0.263	0.262	0.275	0.291	0.316	0.325	0.252	0.256	0.254	0.258	0.272	0.287	0.306
		15	0.271	0.27	0.272	0.275	0.295	0.289	0.304	0.326	0.268	0.274	0.274	0.279	0.283	0.294	0.304	0.321	0.264	0.269	0.273	0.274	0.288	0.297	0.305	0.324	0.262	0.265	0.263	0.267	0.278	0.297	0.315	0.322	0.254	0.255	0.258	0.257	0.271	0.289	0.316	0.324	0.247	0.25	0.249	0.254	0.269	0.286	0.304
		16	0.266	0.265	0.267	0.27	0.292	0.286	0.302	0.324	0.262	0.266	0.269	0.274	0.28	0.293	0.303	0.321	0.258	0.263	0.268	0.27	0.283	0.295	0.304	0.323	0.256	0.259	0.258	0.262	0.274	0.295	0.317	0.32	0.249	0.25	0.253	0.252	0.267	0.288	0.315	0.322	0.241	0.245	0.244	0.248	0.264	0.284	0.304
		17	0.26	0.26	0.262	0.266	0.287	0.284	0.301	0.323	0.257	0.26	0.264	0.27	0.276	0.29	0.302	0.32	0.253	0.258	0.263	0.265	0.28	0.293	0.303	0.322	0.251	0.254	0.253	0.258	0.27	0.293	0.312	0.319	0.243	0.245	0.247	0.247	0.263	0.286	0.314	0.321	0.235	0.24	0.239	0.244	0.261	0.283	0.302
		18	0.255	0.255	0.257	0.261	0.282	0.282	0.299	0.322	0.251	0.256	0.259	0.265	0.272	0.288	0.301	0.319	0.248	0.253	0.258	0.261	0.276	0.292	0.301	0.321	0.245	0.248	0.247	0.253	0.267	0.292	0.311	0.317	0.238	0.239	0.242	0.243	0.259	0.285	0.313	0.32	0.23	0.235	0.234	0.239	0.258	0.282	0.301
		19	0.249	0.249	0.252	0.257	0.278	0.28	0.298	0.321	0.245	0.25	0.254	0.261	0.269	0.287	0.3	0.317	0.242	0.248	0.253	0.257	0.273	0.29	0.301	0.32	0.24	0.243	0.242	0.248	0.263	0.291	0.309	0.316	0.232	0.234	0.237	0.238	0.256	0.284	0.311	0.319	0.224	0.23	0.229	0.234	0.254	0.281	0.299
		20	0.243	0.243	0.247	0.252	0.274	0.279	0.297	0.32	0.24	0.244	0.25	0.256	0.265	0.285	0.299	0.316	0.237	0.242	0.248	0.253	0.269	0.289	0.299	0.319	0.234	0.238	0.237	0.243	0.26	0.29	0.307	0.315	0.227	0.229	0.232	0.233	0.253	0.283	0.311	0.317	0.219	0.224	0.223	0.229	0.252	0.28	0.298
		21	0.238	0.238	0.242	0.248	0.27	0.278	0.296	0.319	0.235	0.239	0.244	0.252	0.262	0.284	0.297	0.315	0.231	0.237	0.243	0.248	0.266	0.288	0.298	0.318	0.229	0.232	0.232	0.238	0.257	0.289	0.307	0.314	0.221	0.223	0.227	0.228	0.25	0.282	0.309	0.316	0.213	0.22	0.218	0.225	0.249	0.278	0.298
		22	0.232	0.233	0.237	0.243	0.267	0.276	0.296	0.318	0.229	0.234	0.24	0.247	0.258	0.283	0.296	0.314	0.225	0.232	0.238	0.243	0.263	0.287	0.297	0.317	0.223	0.227	0.227	0.233	0.254	0.287	0.305	0.313	0.215	0.217	0.222	0.223	0.248	0.28	0.308	0.314	0.207	0.214	0.213	0.219	0.247	0.277	0.296
		23	0.228	0.228	0.232	0.239	0.264	0.275	0.294	0.316	0.224	0.229	0.234	0.243	0.255	0.281	0.295	0.312	0.221	0.227	0.233	0.239	0.26	0.286	0.296	0.315	0.217	0.221	0.222	0.228	0.252	0.286	0.303	0.311	0.209	0.214	0.216	0.218	0.246	0.28	0.307	0.313	0.202	0.209	0.208	0.215	0.245	0.276	0.295
		24	0.221	0.222	0.227	0.235	0.261	0.274	0.293	0.315	0.218	0.223	0.23	0.238	0.253	0.281	0.294	0.312	0.215	0.221	0.229	0.234	0.257	0.285	0.295	0.314	0.212	0.216	0.217	0.224	0.25	0.285	0.301	0.31	0.204	0.207	0.211	0.214	0.244	0.278	0.306	0.312	0.196	0.204	0.203	0.21	0.243	0.275	0.293
		25	0.215	0.217	0.222	0.23	0.259	0.273	0.292	0.314	0.212	0.218	0.225	0.234	0.25	0.28	0.293	0.31	0.209	0.216	0.224	0.23	0.254	0.283	0.293	0.313	0.206	0.21	0.211	0.219	0.248	0.284	0.3	0.309	0.198	0.202	0.206	0.208	0.243	0.277	0.305	0.311	0.19	0.198	0.197	0.205	0.242	0.274	0.292
		26	0.21	0.211	0.217	0.226	0.257	0.272	0.291	0.312	0.207	0.213	0.22	0.23	0.248	0.278	0.292	0.309	0.204	0.211	0.219	0.226	0.252	0.283	0.292	0.312	0.2	0.205	0.206	0.214	0.246	0.282	0.298	0.307	0.192	0.197	0.201	0.204	0.241	0.275	0.305	0.309	0.185	0.193	0.192	0.2	0.241	0.273	0.29
		27	0.204	0.206	0.212	0.221	0.255	0.27	0.29	0.311	0.201	0.208	0.215	0.225	0.245	0.277	0.29	0.308	0.198	0.206	0.214	0.221	0.25	0.282	0.291	0.311	0.195	0.199	0.201	0.21	0.245	0.281	0.297	0.306	0.186	0.19	0.196	0.199	0.24	0.274	0.304	0.308	0.179	0.187	0.188	0.196	0.24	0.271	0.29
		28	0.199	0.201	0.208	0.217	0.253	0.269	0.289	0.311	0.196	0.203	0.21	0.221	0.243	0.276	0.291	0.306	0.193	0.2	0.208	0.217	0.248	0.28	0.29	0.31	0.19	0.194	0.196	0.205	0.244	0.28	0.296	0.305	0.181	0.185	0.191	0.195	0.238	0.273	0.303	0.307	0.173	0.182	0.182	0.191	0.238	0.27	0.288
		29	0.193	0.196	0.203	0.213	0.252	0.268	0.288	0.309	0.19	0.197	0.205	0.217	0.241	0.275	0.288	0.306	0.187	0.195	0.204	0.213	0.247	0.279	0.289	0.308	0.183	0.188	0.191	0.201	0.242	0.279	0.294	0.304	0.175	0.18	0.186	0.19	0.237	0.272	0.301	0.305	0.168	0.176	0.177	0.187	0.237	0.269	0.288
		30	0.187	0.191	0.198	0.208	0.25	0.267	0.287	0.307	0.184	0.192	0.2	0.212	0.239	0.274	0.287	0.304	0.182	0.189	0.199	0.209	0.245	0.278	0.287	0.307	0.177	0.183	0.185	0.198	0.241	0.278	0.292	0.303	0.169	0.174	0.18	0.185	0.236	0.27	0.3	0.304	0.162	0.171	0.172	0.182	0.236	0.268	0.285
		31	0.182	0.186	0.193	0.204	0.249	0.266	0.286	0.306	0.179	0.187	0.195	0.208	0.238	0.273	0.286	0.303	0.177	0.184	0.194	0.205	0.243	0.277	0.287	0.306	0.172	0.178	0.181	0.192	0.24	0.276	0.291	0.301	0.164	0.17	0.176	0.181	0.235	0.269	0.299	0.303	0.157	0.166	0.167	0.178	0.234	0.267	0.284
		32	0.176	0.18	0.188	0.2	0.248	0.265	0.285	0.305	0.173	0.182	0.19	0.204	0.237	0.272	0.285	0.302	0.171	0.179	0.189	0.201	0.242	0.276	0.285	0.305	0.167	0.172	0.175	0.188	0.238	0.275	0.29	0.299	0.159	0.164	0.17	0.177	0.233	0.267	0.297	0.302	0.151	0.161	0.162	0.173	0.233	0.265	0.283
		33	0.171	0.175	0.183	0.196	0.247	0.264	0.284	0.304	0.168	0.177	0.185	0.201	0.236	0.271	0.284	0.301	0.166	0.173	0.184	0.197	0.241	0.275	0.284	0.304	0.161	0.167	0.17	0.183	0.237	0.274	0.288	0.298	0.153	0.159	0.165	0.173	0.232	0.266	0.296	0.3	0.146	0.156	0.157	0.17	0.232	0.264	0.282
		34	0.166	0.17	0.178	0.192	0.245	0.263	0.283	0.303	0.163	0.171	0.181	0.196	0.234	0.269	0.283	0.3	0.16	0.168	0.18	0.193	0.24	0.274	0.284	0.303	0.156	0.161	0.166	0.179	0.237	0.273	0.287	0.297	0.148	0.153	0.16	0.169	0.231	0.265	0.295	0.299	0.143	0.151	0.151	0.166	0.231	0.263	0.281
		35	0.16	0.164	0.173	0.188	0.245	0.262	0.281	0.302	0.157	0.166	0.176	0.193	0.233	0.268	0.282	0.299	0.155	0.163	0.175	0.189	0.239	0.273	0.283	0.301	0.152	0.156	0.16	0.176	0.235	0.271	0.286	0.296	0.143	0.148	0.155	0.165	0.23	0.264	0.294	0.298	0.142	0.147	0.147	0.162	0.229	0.262	0.28
		36	0.155	0.16	0.169	0.185	0.244	0.26	0.28	0.3	0.152	0.161	0.171	0.189	0.232	0.267	0.281	0.297	0.15	0.158	0.17	0.185	0.238	0.271	0.281	0.3	0.147	0.151	0.155	0.172	0.234	0.27	0.285	0.295	0.142	0.143	0.15	0.162	0.228	0.262	0.293	0.297	0.141	0.145	0.142	0.159	0.228	0.261	0.278
		37	0.151	0.154	0.165	0.181	0.243	0.259	0.279	0.299	0.148	0.156	0.167	0.185	0.231	0.266	0.279	0.296	0.147	0.153	0.166	0.182	0.237	0.27	0.28	0.299	0.146	0.147	0.151	0.169	0.232	0.269	0.284	0.294	0.142	0.142	0.146	0.159	0.228	0.262	0.292	0.295	0.141	0.144	0.14	0.156	0.227	0.259	0.277
		38	0.149	0.15	0.159	0.177	0.242	0.258	0.278	0.298	0.146	0.151	0.162	0.181	0.23	0.265	0.278	0.295	0.146	0.148	0.161	0.178	0.236	0.269	0.279	0.298	0.146	0.145	0.146	0.166	0.231	0.268	0.283	0.292	0.142	0.141	0.142	0.155	0.226	0.26	0.291	0.294	0.141	0.143	0.139	0.153	0.226	0.258	0.276
		39	0.149	0.146	0.155	0.174	0.24	0.257	0.276	0.297	0.146	0.147	0.157	0.178	0.229	0.263	0.277	0.294	0.146	0.145	0.156	0.174	0.235	0.268	0.278	0.297	0.146	0.145	0.144	0.163	0.23	0.267	0.281	0.291	0.142	0.142	0.141	0.152	0.225	0.259	0.29	0.292	0.141	0.143	0.139	0.15	0.225	0.257	0.274
		40	0.149	0.146	0.15	0.171	0.239	0.256	0.275	0.296	0.146	0.145	0.153	0.174	0.228	0.263	0.276	0.293	0.146	0.145	0.152	0.172	0.233	0.268	0.277	0.295	0.146	0.145	0.143	0.161	0.229	0.265	0.279	0.29	0.142	0.141	0.141	0.15	0.224	0.258	0.289	0.291	0.142	0.143	0.139	0.149	0.224	0.256	0.273
		41	0.149	0.145	0.146	0.167	0.238	0.255	0.274	0.294	0.146	0.145	0.148	0.171	0.227	0.262	0.275	0.292	0.146	0.145	0.148	0.168	0.232	0.266	0.275	0.294	0.147	0.145	0.143	0.159	0.228	0.265	0.279	0.288	0.142	0.141	0.14	0.148	0.222	0.256	0.287	0.29	0.141	0.142	0.138	0.147	0.222	0.254	0.272
		42	0.15	0.145	0.145	0.164	0.237	0.254	0.273	0.293	0.146	0.145	0.145	0.168	0.226	0.261	0.274	0.291	0.146	0.145	0.146	0.165	0.232	0.265	0.274	0.293	0.146	0.145	0.143	0.157	0.226	0.263	0.278	0.287	0.141	0.141	0.141	0.146	0.221	0.255	0.286	0.289	0.141	0.142	0.139	0.146	0.221	0.253	0.271
		43	0.149	0.145	0.143	0.161	0.236	0.253	0.272	0.292	0.145	0.145	0.145	0.165	0.224	0.259	0.273	0.289	0.146	0.145	0.146	0.162	0.23	0.264	0.273	0.292	0.147	0.145	0.143	0.156	0.225	0.262	0.276	0.285	0.142	0.142	0.141	0.145	0.221	0.254	0.285	0.287	0.141	0.142	0.138	0.144	0.22	0.252	0.269
		44	0.149	0.145	0.143	0.159	0.235	0.252	0.27	0.291	0.146	0.145	0.144	0.163	0.223	0.258	0.271	0.289	0.146	0.144	0.146	0.16	0.229	0.263	0.272	0.291	0.146	0.145	0.143	0.154	0.224	0.26	0.274	0.285	0.142	0.142	0.141	0.144	0.219	0.253	0.284	0.286	0.141	0.142	0.138	0.143	0.218	0.251	0.268
		45	0.149	0.145	0.143	0.157	0.234	0.25	0.27	0.29	0.145	0.145	0.144	0.16	0.222	0.257	0.271	0.287	0.146	0.144	0.146	0.158	0.228	0.261	0.271	0.29	0.146	0.145	0.143	0.153	0.223	0.259	0.273	0.283	0.142	0.141	0.141	0.143	0.218	0.251	0.282	0.285	0.142	0.142	0.138	0.142	0.217	0.25	0.267
		46	0.149	0.145	0.143	0.154	0.234	0.249	0.269	0.289	0.145	0.144	0.144	0.158	0.221	0.256	0.27	0.286	0.146	0.145	0.146	0.155	0.227	0.261	0.27	0.288	0.146	0.146	0.143	0.152	0.222	0.258	0.272	0.282	0.142	0.141	0.14	0.142	0.216	0.25	0.281	0.284	0.141	0.141	0.139	0.141	0.216	0.248	0.265
			1a	1b	1c	1d	1e	1f	1g	1h	2a	2b	2c	2d	2e	2f	2g	2h	3a	3b	3c	3d	3e	3f	3g	3h	4a	4b	4c	4d	4e	4f	4g	4h	5a	5b	5c	5d	5e	5f	5g	5h	6a	6b	6c	6d	6e	6f	6g
		Best-fit values
		Slope	-0.00548	-0.005137	-0.004879	-0.004478	-0.003304	-0.002311	-0.001607	-0.001193	-0.005399	-0.005106	-0.004774	-0.004369	-0.003488	-0.002195	-0.001524	-0.00115	-0.005384	-0.005087	-0.004777	-0.004382	-0.003449	-0.002061	-0.001522	-0.001161	-0.005493	-0.005277	-0.004991	-0.004734	-0.003531	-0.002183	-0.001561	-0.001269	-0.005644	-0.005265	-0.005088	-0.004809	-0.003438	-0.002068	-0.001305	-0.001318	-0.005532	-0.005228	-0.005077	-0.004821	-0.00336	-0.001958	-0.001613
		Y-intercept	0.3528	0.3459	0.3446	0.3422	0.3429	0.3288	0.3309	0.3435	0.3478	0.3465	0.3445	0.3437	0.3377	0.3326	0.33	0.3389	0.3442	0.3437	0.3433	0.3399	0.3413	0.3333	0.3304	0.3421	0.3436	0.3426	0.3366	0.3379	0.3359	0.336	0.3389	0.3405	0.3391	0.3335	0.3336	0.3291	0.3277	0.3262	0.337	0.3435	0.3289	0.3288	0.3248	0.3259	0.3249	0.3206	0.3313
		X-intercept	64.38	67.32	70.62	76.43	103.8	142.3	205.9	287.8	64.41	67.86	72.17	78.66	96.81	151.5	216.5	294.7	63.92	67.57	71.88	77.58	98.96	161.7	217.1	294.6	62.56	64.92	67.43	71.38	95.15	153.9	217	268.4	60.07	63.35	65.56	68.44	95.31	157.7	258.1	260.6	59.46	62.89	63.97	67.61	96.69	163.7	205.4
		1/slope	-182.5	-194.6	-204.9	-223.3	-302.6	-432.7	-622.1	-838	-185.2	-195.8	-209.5	-228.9	-286.7	-455.6	-656.2	-869.6	-185.7	-196.6	-209.4	-228.2	-289.9	-485.2	-657	-861.1	-182	-189.5	-200.4	-211.2	-283.2	-458.1	-640.5	-788.3	-177.2	-189.9	-196.5	-207.9	-290.9	-483.5	-766	-758.8	-180.8	-191.3	-197	-207.4	-297.6	-510.6	-620.1
		Std. Error
		Slope	1.94e-05	2.16e-05	1.73e-05	1.29e-05	5.33e-05	9.27e-05	6.51e-05	1.229e-05	2.673e-05	2.952e-05	2.2e-05	1.87e-05	4.88e-05	8.86e-05	5.28e-05	1.03e-05	1.85e-05	2.88e-05	1.98e-05	1.16e-05	5.69e-05	8.8e-05	5.04e-05	1.05e-05	1.98e-05	2.25e-05	2.26e-05	1.45e-05	0.000102	0.000109	2.4e-05	8.22e-06	1.07e-05	2e-05	1.37e-05	8.57e-06	0.000111	0.000103	6.04e-05	8.19e-06	1.5e-05	1.29e-05	1.49e-05	1.14e-05	0.000119	0.000101	5.34e-05
		Y-intercept	0.000344	0.000384	0.000307	0.000229	0.000946	0.001645	0.001155	0.0002181	0.0004745	0.0005242	0.00039	0.000333	0.000866	0.001573	0.000937	0.000183	0.000328	0.000511	0.000352	0.000206	0.00101	0.001561	0.000894	0.000186	0.000352	0.0004	0.000401	0.000258	0.001804	0.001931	0.000425	0.000146	0.000189	0.000354	0.000244	0.000152	0.001962	0.001828	0.001073	0.000145	0.000267	0.000229	0.000264	0.000203	0.002119	0.001784	0.000947
																	x = (y-b)/m	Activity in 30 min
			Std		Std curve formula					WT FL MP - 1	WT FL MP - 2	WT FL MP - 3	17231 - 1	17231 -2	17231 - 3	NC		WT FL MP - 1	WT FL MP - 2	WT FL MP - 3	17231 - 1	17231 -2	17231 - 3	NC
		0	0		Best-fit values				0	-0.001193	-0.00115	-0.001161	-0.001269	-0.001318	-0.001286	-0.000335		23720	22860	23080	25240	26220	25580	6552
		39.063	0		Slope	-4.64e-08			12.5	-0.001607	-0.001524	-0.001522	-0.001561	-0.001305	-0.001613	-0.000284		32000	30340	30300	31080	25960	32120	5542
		78.125	-2.6e-05		Y-intercept	-7.02e-06			25	-0.002311	-0.002195	-0.002061	-0.002183	-0.002068	-0.001958	-0.000247		46080	43760	41080	43520	41220	39020	4794
		156.25	-9.48e-06		X-intercept	-151.4			50	-0.003304	-0.003488	-0.003449	-0.003531	-0.003438	-0.00336	-0.000249		65940	69620	68840	70480	68620	67060	4848
		312.5	-1.65e-05		1/slope	-21561000			100	-0.004478	-0.004369	-0.004382	-0.004734	-0.004809	-0.004821	-0.000286		89420	87240	87500	94540	96040	96280	5574
		625	-3.95e-05						200	-0.004879	-0.004774	-0.004777	-0.004991	-0.005088	-0.005077	-0.00024		97440	95340	95400	99680	101620	101400	4666
		1250	-7.92e-05						400	-0.005137	-0.005106	-0.005087	-0.005277	-0.005265	-0.005228	-0.000235		102600	101980	101600	105400	105160	104420	4550
		2500	-0.000116						800	-0.00548	-0.005399	-0.005384	-0.005493	-0.005644	-0.005532	-0.000252		109460	107840	107540	109720	112740	110500	4902
																		Activity per min
																		WT FL MP - 1	WT FL MP - 2	WT FL MP - 3	17231 - 1	17231 -2	17231 - 3	NC
																	0	790.667	762	769.333	841.333	874	852.667	218.4
																	12.5	1066.67	1011.33	1010	1036	865.333	1070.67	184.733
																	25	1536	1458.67	1369.33	1450.67	1374	1300.67	159.8
																	50	2198	2320.67	2294.67	2349.33	2287.33	2235.33	161.6
																	100	2980.67	2908	2916.67	3151.33	3201.33	3209.33	185.8
																	200	3248	3178	3180	3322.67	3387.33	3380	155.533
																	400	3420	3399.33	3386.67	3513.33	3505.33	3480.67	151.667
																	800	3648.67	3594.67	3584.67	3657.33	3758	3683.33	163.4
																	Subtract zero
																		WT FL MP - 1	WT FL MP - 2	WT FL MP - 3	17231 - 1	17231 -2	17231 - 3	NC
																	0	0.666667	0	0.333333	0.333333	0	0.666667	0.4
																	12.5	276.667	249.333	241	195	-8.66667	218.667	-33.2667
																	25	746	696.667	600.333	609.667	500	448.667	-58.2
																	50	1408	1558.67	1525.67	1508.33	1413.33	1383.33	-56.4
																	100	2190.67	2146	2147.67	2310.33	2327.33	2357.33	-32.2
																	200	2458	2416	2411	2481.67	2513.33	2528	-62.4667
																	400	2630	2637.33	2617.67	2672.33	2631.33	2628.67	-66.3333
																	800	2858.67	2832.67	2815.67	2816.33	2884	2831.33	-54.6
Date- 082021_for HsFN3K monomer (Sf9) and HsFN3K dimer (Sf9)
		1a	1b	1c	1d	1e	1f	1g	1h	2a	2b	2c	2d	2e	2f	2g	2h	3a	3b	3c	3d	3e	3f	3g	3h	4a	4b	4c	4d	4e	4f	4g	4h	5a	5b	5c	5d	5e	5f	5g	5h	6a	6b	6c	6d	6e	6f	6g	6h
	1	0.348	0.331	0.333	0.329	0.334	0.324	0.325	0.332	0.343	0.329	0.333	0.331	0.331	0.332	0.324	0.332	0.329	0.331	0.331	0.33	0.334	0.331	0.327	0.332	0.317	0.322	0.321	0.326	0.335	0.334	0.334	0.33	0.314	0.313	0.315	0.316	0.328	0.327	0.33	0.331	0.307	0.31	0.311	0.314	0.325	0.326	0.329	0.331
	2	0.343	0.326	0.328	0.325	0.329	0.32	0.321	0.331	0.338	0.324	0.328	0.327	0.327	0.328	0.32	0.33	0.323	0.325	0.326	0.324	0.331	0.328	0.324	0.33	0.31	0.315	0.315	0.321	0.331	0.33	0.331	0.328	0.307	0.306	0.308	0.311	0.324	0.324	0.327	0.33	0.299	0.304	0.305	0.309	0.321	0.322	0.324	0.329
	3	0.338	0.322	0.324	0.321	0.326	0.317	0.319	0.329	0.333	0.32	0.324	0.323	0.324	0.325	0.32	0.329	0.318	0.321	0.322	0.321	0.327	0.324	0.32	0.329	0.302	0.309	0.309	0.316	0.327	0.327	0.329	0.327	0.299	0.3	0.302	0.306	0.32	0.321	0.325	0.329	0.291	0.297	0.299	0.304	0.317	0.319	0.322	0.328
	4	0.334	0.317	0.319	0.317	0.322	0.314	0.316	0.328	0.329	0.315	0.32	0.319	0.32	0.322	0.317	0.328	0.313	0.316	0.318	0.317	0.324	0.321	0.318	0.328	0.295	0.302	0.303	0.311	0.323	0.324	0.326	0.326	0.291	0.293	0.296	0.3	0.316	0.317	0.322	0.328	0.282	0.291	0.292	0.299	0.313	0.316	0.319	0.328
	5	0.328	0.313	0.315	0.313	0.318	0.311	0.314	0.327	0.323	0.31	0.315	0.315	0.317	0.319	0.315	0.327	0.308	0.312	0.315	0.312	0.32	0.319	0.315	0.327	0.287	0.295	0.297	0.306	0.319	0.321	0.324	0.325	0.283	0.286	0.29	0.295	0.312	0.314	0.32	0.327	0.274	0.284	0.286	0.293	0.308	0.312	0.317	0.327
	6	0.323	0.308	0.311	0.309	0.315	0.308	0.311	0.326	0.318	0.306	0.311	0.311	0.313	0.316	0.313	0.325	0.303	0.307	0.311	0.308	0.317	0.316	0.313	0.325	0.279	0.288	0.29	0.301	0.315	0.317	0.321	0.324	0.275	0.279	0.284	0.29	0.307	0.311	0.318	0.325	0.266	0.277	0.28	0.288	0.304	0.309	0.315	0.325
	7	0.318	0.303	0.306	0.305	0.311	0.305	0.308	0.326	0.313	0.301	0.306	0.307	0.309	0.313	0.31	0.325	0.298	0.302	0.308	0.304	0.313	0.312	0.31	0.325	0.271	0.281	0.284	0.295	0.311	0.314	0.319	0.322	0.267	0.272	0.277	0.285	0.303	0.307	0.315	0.324	0.257	0.269	0.273	0.281	0.299	0.305	0.312	0.325
	8	0.312	0.298	0.301	0.301	0.307	0.302	0.306	0.325	0.308	0.296	0.302	0.302	0.306	0.309	0.307	0.323	0.292	0.297	0.305	0.3	0.309	0.309	0.308	0.323	0.262	0.274	0.278	0.29	0.308	0.31	0.316	0.321	0.258	0.264	0.27	0.279	0.298	0.303	0.313	0.323	0.248	0.262	0.266	0.275	0.294	0.303	0.31	0.323
	9	0.307	0.292	0.296	0.297	0.303	0.298	0.304	0.323	0.302	0.29	0.297	0.298	0.302	0.306	0.305	0.322	0.287	0.292	0.301	0.295	0.304	0.306	0.306	0.322	0.254	0.267	0.271	0.284	0.304	0.307	0.314	0.321	0.25	0.256	0.264	0.273	0.293	0.3	0.311	0.322	0.24	0.253	0.259	0.27	0.289	0.298	0.308	0.321
	10	0.302	0.287	0.291	0.291	0.299	0.295	0.301	0.322	0.296	0.285	0.292	0.293	0.297	0.303	0.303	0.321	0.282	0.287	0.296	0.291	0.3	0.302	0.304	0.321	0.246	0.259	0.264	0.278	0.3	0.303	0.312	0.319	0.242	0.249	0.258	0.268	0.288	0.296	0.309	0.322	0.231	0.246	0.252	0.264	0.285	0.294	0.305	0.32
	11	0.296	0.282	0.286	0.287	0.295	0.292	0.299	0.321	0.291	0.28	0.287	0.289	0.293	0.299	0.301	0.32	0.277	0.281	0.291	0.286	0.296	0.299	0.302	0.32	0.238	0.251	0.258	0.273	0.296	0.3	0.31	0.318	0.233	0.242	0.252	0.263	0.284	0.294	0.307	0.32	0.223	0.239	0.245	0.259	0.281	0.292	0.303	0.319
	12	0.29	0.277	0.281	0.282	0.291	0.289	0.297	0.32	0.285	0.275	0.282	0.284	0.289	0.296	0.299	0.319	0.271	0.277	0.287	0.282	0.293	0.296	0.301	0.319	0.23	0.243	0.251	0.267	0.291	0.298	0.308	0.317	0.225	0.235	0.245	0.257	0.28	0.291	0.306	0.319	0.214	0.231	0.238	0.254	0.277	0.289	0.302	0.318
	13	0.285	0.272	0.277	0.278	0.287	0.286	0.296	0.319	0.28	0.27	0.277	0.28	0.285	0.293	0.297	0.318	0.266	0.272	0.282	0.278	0.289	0.294	0.299	0.318	0.221	0.235	0.245	0.262	0.287	0.295	0.307	0.316	0.217	0.228	0.239	0.252	0.276	0.288	0.305	0.318	0.206	0.223	0.232	0.248	0.273	0.287	0.3	0.317
	14	0.28	0.267	0.272	0.273	0.283	0.283	0.294	0.318	0.274	0.265	0.272	0.276	0.282	0.29	0.296	0.317	0.261	0.267	0.278	0.273	0.285	0.291	0.297	0.317	0.213	0.228	0.239	0.257	0.283	0.293	0.306	0.315	0.209	0.22	0.233	0.247	0.273	0.286	0.303	0.317	0.198	0.216	0.226	0.243	0.269	0.285	0.3	0.315
	15	0.274	0.261	0.266	0.269	0.279	0.28	0.293	0.317	0.269	0.259	0.267	0.271	0.278	0.288	0.295	0.316	0.255	0.261	0.272	0.269	0.281	0.288	0.296	0.316	0.205	0.221	0.233	0.252	0.278	0.29	0.305	0.314	0.201	0.213	0.226	0.242	0.269	0.284	0.302	0.316	0.189	0.208	0.219	0.238	0.265	0.282	0.298	0.315
	16	0.268	0.256	0.261	0.264	0.275	0.278	0.292	0.316	0.263	0.254	0.263	0.267	0.274	0.285	0.293	0.314	0.249	0.256	0.268	0.264	0.277	0.286	0.295	0.315	0.197	0.214	0.226	0.247	0.275	0.288	0.303	0.313	0.192	0.206	0.22	0.237	0.265	0.282	0.3	0.315	0.181	0.201	0.212	0.233	0.261	0.281	0.297	0.313
	17	0.262	0.25	0.257	0.259	0.272	0.276	0.291	0.314	0.257	0.249	0.258	0.262	0.27	0.283	0.292	0.314	0.244	0.251	0.263	0.26	0.274	0.284	0.294	0.314	0.189	0.206	0.22	0.242	0.271	0.286	0.303	0.312	0.184	0.199	0.214	0.232	0.262	0.28	0.299	0.314	0.173	0.193	0.206	0.228	0.258	0.28	0.296	0.312
	18	0.257	0.245	0.252	0.255	0.268	0.274	0.289	0.313	0.252	0.243	0.253	0.258	0.267	0.281	0.291	0.312	0.238	0.246	0.258	0.256	0.27	0.283	0.293	0.313	0.181	0.199	0.214	0.237	0.269	0.284	0.301	0.311	0.176	0.192	0.207	0.227	0.258	0.279	0.298	0.313	0.164	0.186	0.2	0.223	0.255	0.278	0.295	0.311
	19	0.251	0.24	0.246	0.251	0.264	0.273	0.288	0.313	0.246	0.237	0.248	0.253	0.263	0.279	0.29	0.311	0.233	0.241	0.255	0.251	0.267	0.281	0.292	0.311	0.173	0.192	0.207	0.233	0.266	0.283	0.3	0.31	0.168	0.185	0.201	0.222	0.255	0.277	0.297	0.312	0.156	0.179	0.193	0.218	0.252	0.277	0.294	0.31
	20	0.245	0.234	0.241	0.246	0.261	0.272	0.287	0.311	0.24	0.232	0.242	0.248	0.259	0.278	0.289	0.31	0.227	0.235	0.248	0.247	0.263	0.28	0.291	0.31	0.165	0.185	0.201	0.228	0.264	0.281	0.299	0.309	0.16	0.178	0.195	0.217	0.252	0.276	0.296	0.311	0.148	0.171	0.187	0.213	0.248	0.275	0.293	0.309
	21	0.24	0.229	0.236	0.241	0.257	0.271	0.286	0.31	0.234	0.227	0.238	0.244	0.256	0.277	0.288	0.309	0.222	0.23	0.244	0.243	0.26	0.278	0.29	0.309	0.158	0.178	0.195	0.223	0.262	0.28	0.298	0.308	0.152	0.171	0.189	0.212	0.249	0.275	0.295	0.31	0.144	0.164	0.181	0.208	0.246	0.275	0.292	0.308
	22	0.234	0.224	0.231	0.237	0.254	0.27	0.285	0.309	0.229	0.222	0.233	0.239	0.252	0.275	0.287	0.308	0.216	0.225	0.239	0.238	0.256	0.277	0.289	0.308	0.151	0.171	0.189	0.218	0.259	0.279	0.297	0.307	0.146	0.164	0.183	0.207	0.246	0.274	0.294	0.309	0.144	0.158	0.175	0.204	0.243	0.273	0.291	0.307
	23	0.228	0.219	0.226	0.233	0.251	0.269	0.284	0.308	0.223	0.216	0.228	0.235	0.249	0.274	0.286	0.307	0.21	0.22	0.234	0.234	0.253	0.276	0.287	0.307	0.147	0.164	0.183	0.214	0.257	0.278	0.296	0.306	0.145	0.157	0.176	0.203	0.244	0.273	0.293	0.307	0.143	0.151	0.169	0.199	0.241	0.272	0.29	0.306
	24	0.223	0.213	0.221	0.228	0.247	0.268	0.283	0.306	0.217	0.211	0.223	0.231	0.246	0.273	0.285	0.305	0.205	0.214	0.229	0.23	0.25	0.275	0.287	0.306	0.147	0.157	0.177	0.209	0.253	0.277	0.295	0.305	0.145	0.15	0.171	0.198	0.241	0.272	0.292	0.306	0.143	0.147	0.162	0.194	0.239	0.271	0.289	0.305
	25	0.217	0.208	0.216	0.224	0.244	0.267	0.282	0.305	0.211	0.206	0.218	0.227	0.243	0.272	0.284	0.304	0.199	0.209	0.224	0.225	0.247	0.274	0.285	0.305	0.146	0.151	0.171	0.205	0.25	0.276	0.294	0.304	0.145	0.145	0.166	0.194	0.239	0.27	0.291	0.305	0.143	0.147	0.157	0.19	0.237	0.27	0.288	0.303
	26	0.212	0.203	0.212	0.22	0.242	0.266	0.281	0.304	0.206	0.2	0.213	0.222	0.241	0.271	0.282	0.303	0.193	0.204	0.219	0.221	0.244	0.273	0.284	0.304	0.146	0.147	0.166	0.201	0.245	0.275	0.293	0.303	0.145	0.143	0.159	0.19	0.237	0.269	0.29	0.304	0.143	0.147	0.151	0.186	0.236	0.269	0.287	0.302
	27	0.206	0.198	0.206	0.215	0.24	0.265	0.28	0.303	0.201	0.195	0.208	0.218	0.238	0.27	0.281	0.302	0.188	0.199	0.214	0.217	0.242	0.272	0.283	0.303	0.146	0.147	0.16	0.196	0.244	0.274	0.292	0.302	0.145	0.143	0.154	0.186	0.236	0.268	0.289	0.303	0.143	0.147	0.146	0.181	0.235	0.268	0.285	0.301
	28	0.2	0.192	0.202	0.211	0.237	0.263	0.278	0.302	0.195	0.189	0.203	0.214	0.236	0.269	0.28	0.301	0.183	0.194	0.209	0.213	0.24	0.271	0.282	0.301	0.146	0.147	0.154	0.193	0.242	0.273	0.29	0.3	0.146	0.143	0.148	0.182	0.235	0.267	0.288	0.302	0.143	0.147	0.142	0.178	0.233	0.267	0.284	0.3
	29	0.195	0.187	0.197	0.207	0.236	0.262	0.277	0.301	0.189	0.184	0.198	0.21	0.234	0.268	0.279	0.3	0.178	0.189	0.205	0.209	0.238	0.27	0.281	0.3	0.147	0.147	0.15	0.189	0.241	0.272	0.29	0.299	0.145	0.143	0.144	0.178	0.233	0.266	0.287	0.301	0.144	0.147	0.142	0.173	0.232	0.266	0.283	0.3
	30	0.19	0.181	0.192	0.202	0.234	0.261	0.276	0.3	0.183	0.179	0.193	0.205	0.233	0.267	0.278	0.299	0.172	0.183	0.199	0.205	0.236	0.269	0.28	0.299	0.146	0.146	0.147	0.185	0.24	0.271	0.288	0.298	0.145	0.143	0.143	0.174	0.232	0.265	0.286	0.3	0.143	0.146	0.142	0.171	0.231	0.265	0.282	0.298
	31	0.184	0.176	0.186	0.198	0.233	0.259	0.275	0.299	0.178	0.173	0.188	0.202	0.231	0.266	0.277	0.298	0.166	0.179	0.194	0.201	0.235	0.267	0.279	0.298	0.146	0.146	0.147	0.181	0.239	0.27	0.287	0.297	0.146	0.142	0.143	0.17	0.231	0.264	0.285	0.299	0.144	0.147	0.142	0.166	0.23	0.264	0.281	0.297
	32	0.179	0.171	0.182	0.194	0.232	0.258	0.274	0.298	0.172	0.168	0.183	0.198	0.23	0.265	0.276	0.296	0.16	0.173	0.19	0.197	0.234	0.266	0.278	0.297	0.146	0.146	0.146	0.177	0.237	0.269	0.287	0.296	0.145	0.143	0.143	0.166	0.23	0.263	0.284	0.298	0.143	0.146	0.142	0.163	0.228	0.263	0.28	0.296
	33	0.174	0.166	0.177	0.19	0.23	0.257	0.273	0.296	0.167	0.162	0.178	0.194	0.229	0.264	0.275	0.295	0.155	0.168	0.185	0.194	0.233	0.265	0.277	0.296	0.146	0.146	0.146	0.174	0.237	0.268	0.286	0.295	0.145	0.143	0.143	0.163	0.229	0.262	0.283	0.297	0.144	0.146	0.142	0.159	0.228	0.262	0.279	0.295
	34	0.168	0.161	0.172	0.186	0.229	0.256	0.272	0.295	0.162	0.157	0.174	0.19	0.228	0.262	0.274	0.294	0.15	0.164	0.18	0.189	0.232	0.264	0.276	0.295	0.146	0.146	0.146	0.171	0.236	0.267	0.285	0.294	0.146	0.143	0.143	0.16	0.228	0.261	0.282	0.295	0.143	0.146	0.142	0.156	0.226	0.261	0.278	0.294
	35	0.163	0.156	0.167	0.183	0.229	0.254	0.271	0.294	0.158	0.152	0.169	0.186	0.226	0.261	0.273	0.293	0.147	0.158	0.175	0.186	0.23	0.264	0.275	0.294	0.146	0.146	0.146	0.168	0.234	0.266	0.283	0.293	0.145	0.143	0.143	0.157	0.227	0.26	0.281	0.294	0.143	0.146	0.142	0.153	0.225	0.26	0.277	0.292
	36	0.16	0.151	0.163	0.179	0.227	0.253	0.27	0.293	0.157	0.148	0.164	0.182	0.225	0.26	0.272	0.292	0.146	0.153	0.171	0.183	0.229	0.262	0.274	0.293	0.146	0.146	0.146	0.165	0.233	0.264	0.282	0.292	0.145	0.142	0.143	0.154	0.227	0.259	0.28	0.293	0.143	0.146	0.141	0.15	0.224	0.259	0.276	0.291
	37	0.16	0.148	0.158	0.175	0.226	0.252	0.269	0.292	0.157	0.145	0.159	0.179	0.224	0.259	0.271	0.291	0.146	0.15	0.166	0.179	0.228	0.261	0.273	0.292	0.146	0.146	0.146	0.162	0.232	0.264	0.281	0.29	0.145	0.142	0.143	0.151	0.225	0.258	0.279	0.292	0.143	0.147	0.141	0.148	0.223	0.258	0.275	0.29
	38	0.16	0.146	0.153	0.172	0.225	0.251	0.268	0.291	0.157	0.144	0.155	0.175	0.223	0.258	0.269	0.291	0.146	0.151	0.161	0.176	0.227	0.26	0.272	0.29	0.146	0.146	0.146	0.16	0.231	0.262	0.28	0.29	0.145	0.142	0.143	0.149	0.224	0.257	0.279	0.291	0.143	0.146	0.142	0.146	0.222	0.257	0.274	0.289
	39	0.16	0.147	0.149	0.168	0.224	0.25	0.266	0.29	0.156	0.144	0.15	0.172	0.222	0.257	0.268	0.289	0.146	0.15	0.158	0.173	0.226	0.259	0.27	0.289	0.146	0.146	0.146	0.158	0.231	0.261	0.28	0.289	0.145	0.142	0.143	0.147	0.223	0.256	0.277	0.29	0.143	0.146	0.141	0.145	0.221	0.256	0.273	0.288
	40	0.16	0.147	0.148	0.165	0.223	0.249	0.266	0.289	0.157	0.144	0.149	0.169	0.221	0.256	0.267	0.288	0.146	0.151	0.157	0.17	0.225	0.258	0.269	0.288	0.146	0.146	0.146	0.156	0.23	0.26	0.278	0.288	0.145	0.143	0.143	0.145	0.222	0.255	0.276	0.289	0.143	0.146	0.142	0.145	0.22	0.255	0.272	0.287
	41	0.16	0.146	0.148	0.161	0.222	0.247	0.264	0.288	0.156	0.144	0.148	0.165	0.22	0.255	0.266	0.286	0.145	0.15	0.156	0.167	0.224	0.257	0.268	0.287	0.146	0.146	0.146	0.154	0.228	0.259	0.277	0.287	0.145	0.142	0.143	0.143	0.221	0.254	0.275	0.288	0.143	0.147	0.141	0.144	0.219	0.254	0.27	0.286
	42	0.16	0.147	0.148	0.158	0.22	0.247	0.263	0.286	0.156	0.143	0.148	0.162	0.219	0.254	0.265	0.285	0.146	0.151	0.156	0.165	0.223	0.256	0.267	0.286	0.146	0.147	0.146	0.153	0.227	0.258	0.276	0.286	0.145	0.142	0.143	0.142	0.22	0.253	0.273	0.287	0.143	0.146	0.141	0.144	0.218	0.253	0.27	0.285
	43	0.16	0.146	0.148	0.155	0.219	0.245	0.262	0.285	0.157	0.143	0.148	0.16	0.218	0.252	0.264	0.284	0.145	0.151	0.156	0.162	0.222	0.255	0.266	0.285	0.146	0.146	0.146	0.152	0.226	0.258	0.275	0.285	0.145	0.142	0.143	0.142	0.218	0.251	0.272	0.285	0.143	0.146	0.141	0.144	0.217	0.252	0.268	0.284
	44	0.16	0.146	0.148	0.153	0.218	0.245	0.261	0.284	0.157	0.144	0.148	0.157	0.217	0.252	0.263	0.283	0.146	0.151	0.156	0.16	0.221	0.254	0.265	0.284	0.146	0.146	0.146	0.151	0.226	0.256	0.274	0.283	0.145	0.142	0.143	0.142	0.217	0.251	0.271	0.284	0.143	0.146	0.142	0.144	0.216	0.251	0.267	0.283
	45	0.16	0.147	0.148	0.15	0.217	0.244	0.26	0.283	0.156	0.144	0.147	0.156	0.216	0.25	0.262	0.282	0.146	0.151	0.156	0.159	0.22	0.253	0.264	0.283	0.147	0.147	0.146	0.15	0.224	0.255	0.273	0.282	0.145	0.142	0.143	0.142	0.217	0.25	0.27	0.283	0.143	0.147	0.141	0.144	0.215	0.249	0.266	0.281
	46	0.16	0.147	0.148	0.148	0.216	0.242	0.259	0.282	0.157	0.144	0.147	0.153	0.214	0.249	0.261	0.281	0.146	0.151	0.155	0.157	0.218	0.252	0.263	0.281	0.146	0.146	0.146	0.15	0.223	0.254	0.272	0.281	0.145	0.142	0.143	0.142	0.216	0.249	0.269	0.282	0.143	0.146	0.141	0.144	0.213	0.248	0.265	0.28
			1a	1b	1c	1d	1e	1f	1g	1h	2a	2b	2c	2d	2e	2f	2g	2h	3a	3b	3c	3d	3e	3f	3g	3h	4a	4b	4c	4d	4e	4f	4g	4h	5a	5b	5c	5d	5e	5f	5g	5h	6a	6b	6c	6d	6e	6f	6g
		Best-fit values
		Slope	-0.005437	-0.005123	-0.004838	-0.004411	-0.003868	-0.002861	-0.00198	-0.001071	-0.005445	-0.005117	-0.004768	-0.00437	-0.003824	-0.002953	-0.001885	-0.001123	-0.005329	-0.005017	-0.004285	-0.004349	-0.003814	-0.002808	-0.001858	-0.001103	-0.008088	-0.007317	-0.006361	-0.005257	-0.00388	-0.002859	-0.001836	-0.00108	-0.008186	-0.007182	-0.006322	-0.005253	-0.004114	-0.002801	-0.001778	-0.001057	-0.00842	-0.007427	-0.006613	-0.005389	-0.004138	-0.002744	-0.001823
		Y-intercept	0.3551	0.3378	0.339	0.3349	0.3376	0.3249	0.3233	0.3328	0.3502	0.3357	0.3389	0.3366	0.3355	0.3333	0.3236	0.3324	0.3347	0.3365	0.3367	0.3341	0.3387	0.332	0.3248	0.3323	0.3267	0.3311	0.3281	0.3315	0.3384	0.3343	0.3327	0.3302	0.3235	0.3212	0.3212	0.3211	0.3313	0.3273	0.3288	0.3319	0.3158	0.32	0.3185	0.3193	0.3282	0.3253	0.3261
		X-intercept	65.32	65.95	70.06	75.93	87.26	113.6	163.3	310.6	64.31	65.61	71.09	77.02	87.72	112.9	171.7	296.1	62.8	67.07	78.59	76.82	88.83	118.2	174.8	301.3	40.39	45.25	51.58	63.06	87.2	116.9	181.2	305.9	39.52	44.72	50.8	61.12	80.55	116.8	184.9	314	37.5	43.08	48.16	59.24	79.3	118.5	178.8
		1/slope	-183.9	-195.2	-206.7	-226.7	-258.5	-349.5	-505.1	-933.3	-183.7	-195.4	-209.7	-228.8	-261.5	-338.7	-530.5	-890.8	-187.6	-199.3	-233.4	-229.9	-262.2	-356.2	-538.2	-906.6	-123.6	-136.7	-157.2	-190.2	-257.7	-349.7	-544.6	-926.2	-122.2	-139.2	-158.2	-190.4	-243.1	-357	-562.4	-945.9	-118.8	-134.6	-151.2	-185.5	-241.6	-364.4	-548.5
		Std. Error
		Slope	3.43e-05	3.54e-05	3.06e-05	3.26e-05	1.69e-05	6.44e-05	7.68e-05	1.72e-05	3.33e-05	3.64e-05	2.98e-05	2.45e-05	2.17e-05	5.8e-05	6.45e-05	1.46e-05	2.43e-05	2.64e-05	6.7e-05	1.8e-05	2.43e-05	6.92e-05	8.09e-05	1.5e-05	2.35e-05	3.69e-05	1.73e-05	3.32e-05	4.57e-05	7.68e-05	7.59e-05	1.47e-05	1.83e-05	2.27e-05	1.4e-05	2.29e-05	5.63e-05	9.15e-05	6.32e-05	1.3e-05	1.6e-05	3.85e-05	2.46e-05	3.69e-05	5.74e-05	0.000102	8.39e-05
		Y-intercept	0.00041	0.000424	0.000366	0.000391	0.000203	0.000772	0.000921	0.000207	0.000399	0.000436	0.000357	0.000294	0.00026	0.000695	0.000772	0.000175	0.000291	0.000316	0.000803	0.000215	0.000291	0.000829	0.000969	0.00018	0.000281	0.000441	0.000207	0.000398	0.000548	0.00092	0.000909	0.000176	0.000219	0.000272	0.000167	0.000274	0.000675	0.001096	0.000757	0.000156	0.000192	0.000461	0.000295	0.000442	0.000688	0.001222	0.001005
																	x = (y-b)/m	Activity in 20 min
			Std		Std curve formula					WT FL MP - 1	WT FL MP -2	WT FL MP - 3	WT FL DP - 1	WT FL DP - 2	WT FL DP - 3	NC		WT FL MP - 1	WT FL MP -2	WT FL MP - 3	WT FL DP - 1	WT FL DP - 2	WT FL DP - 3	NC
		0	-3.24e-05		Best-fit values				0	-0.001071	-0.001123	-0.001103	-0.00108	-0.001057	-0.001171	-0.000406		13816.9	14492.2	14232.5	13933.8	13635.1	15115.6	5180.52
		39.063	1.77e-05		Slope	-7.66e-08			12.5	-0.00198	-0.001885	-0.001858	-0.001836	-0.001778	-0.001823	-0.000335		25622.1	24388.3	24037.7	23751.9	22998.7	23583.1	4262.34
		78.125	1.18e-05		Y-intercept	-7.13e-06			25	-0.002861	-0.002953	-0.002808	-0.002859	-0.002801	-0.002744	-0.000291		37063.6	38258.4	36375.3	37037.7	36284.4	35544.2	3685.71
		156.25	-5.88e-06		X-intercept	-93.1			50	-0.003868	-0.003824	-0.003814	-0.00388	-0.004114	-0.004138	-0.00029		50141.6	49570.1	49440.3	50297.4	53336.4	53648.1	3676.62
		312.5	-0.000294		1/slope	-13058344			100	-0.004411	-0.00437	-0.004349	-0.005257	-0.005253	-0.005389	-0.000305		57193.5	56661	56388.3	68180.5	68128.6	69894.8	3872.73
		625	-8.68e-05						200	-0.004838	-0.004768	-0.004285	-0.006361	-0.006322	-0.006613	-0.000223		62739	61829.9	55557.1	82518.2	82011.7	85790.9	2798.7
		1250	-0.000132						400	-0.005123	-0.005117	-0.005017	-0.007317	-0.007182	-0.007427	-0.000235		66440.3	66362.3	65063.6	94933.8	93180.5	96362.3	2954.55
		2500	-0.000178						800	-0.005437	-0.005445	-0.005329	-0.008088	-0.008186	-0.00842	-0.000314		70518.2	70622.1	69115.6	104947	106219	109258	3979.22
																		Activity per min
																		WT FL MP - 1	WT FL MP -2	WT FL MP - 3	WT FL DP - 1	WT FL DP - 2	WT FL DP - 3	NC
																	0	690.844	724.61	711.623	696.688	681.753	755.779	259.026
																	12.5	1281.1	1219.42	1201.88	1187.6	1149.94	1179.16	213.117
																	25	1853.18	1912.92	1818.77	1851.88	1814.22	1777.21	184.286
																	50	2507.08	2478.51	2472.01	2514.87	2666.82	2682.4	183.831
																	100	2859.68	2833.05	2819.42	3409.03	3406.43	3494.74	193.636
																	200	3136.95	3091.49	2777.86	4125.91	4100.58	4289.55	139.935
																	400	3322.01	3318.12	3253.18	4746.69	4659.03	4818.12	147.727
																	800	3525.91	3531.1	3455.78	5247.34	5310.97	5462.92	198.961
																	Subtract zero
																		WT FL MP - 1	WT FL MP -2	WT FL MP - 3	WT FL DP - 1	WT FL DP - 2	WT FL DP - 3	NC
																	0	0.844156	0.61039	0.623377	0.688312	0.753247	0.779221	0.025974
																	12.5	591.104	495.416	490.883	491.597	468.935	424.156	-45.8831
																	25	1163.18	1188.92	1107.77	1155.88	1133.22	1022.21	-74.7143
																	50	1817.08	1754.51	1761.01	1818.87	1985.82	1927.4	-75.1688
																	100	2169.68	2109.05	2108.42	2713.03	2725.43	2739.74	-65.3636
																	200	2446.95	2367.49	2066.86	3429.91	3419.58	3534.55	-119.065
																	400	2632.01	2594.12	2542.18	4050.69	3978.03	4063.12	-111.273
																	800	2835.91	2807.1	2744.78	4551.34	4629.97	4707.92	-60.039
[truncated: 17 more columns]

## Sheet: Figure 2d
	Raw reads for the kinase assay testing different purified HsFN3K variants
Date- 080621_for HsFN3K D217N and HsFN3K D234N
			1a	1b	1c	1d	1e	1f	1g	1h	2a	2b	2c	2d	2e	2f	2g	2h	3a	3b	3c	3d	3e	3f	3g	3h	4a	4b	4c	4d	4e	4f	4g	4h	5a	5b	5c	5d	5e	5f	5g	5h	6a	6b	6c	6d	6e	6f	6g
		1	0.354	0.345	0.343	0.338	0.348	0.334	0.34	0.345	0.348	0.346	0.344	0.344	0.346	0.343	0.343	0.349	0.344	0.346	0.345	0.345	0.35	0.345	0.34	0.34	0.347	0.346	0.341	0.343	0.348	0.35	0.345	0.345	0.344	0.344	0.34	0.34	0.346	0.347	0.345	0.347	0.343	0.339	0.336	0.337	0.345	0.342	0.344
		2	0.353	0.343	0.342	0.339	0.347	0.333	0.337	0.343	0.346	0.344	0.342	0.342	0.344	0.341	0.34	0.345	0.343	0.343	0.344	0.343	0.349	0.344	0.339	0.338	0.346	0.345	0.34	0.342	0.346	0.349	0.344	0.343	0.343	0.343	0.339	0.339	0.345	0.345	0.344	0.346	0.343	0.339	0.334	0.336	0.344	0.345	0.343
		3	0.352	0.342	0.341	0.338	0.346	0.332	0.336	0.342	0.346	0.344	0.341	0.341	0.343	0.341	0.34	0.346	0.342	0.342	0.343	0.343	0.348	0.343	0.338	0.338	0.346	0.344	0.339	0.342	0.346	0.348	0.343	0.342	0.343	0.343	0.338	0.338	0.344	0.345	0.344	0.345	0.342	0.338	0.334	0.336	0.344	0.343	0.341
		4	0.351	0.342	0.341	0.338	0.345	0.332	0.336	0.342	0.346	0.343	0.341	0.341	0.343	0.34	0.339	0.344	0.342	0.341	0.343	0.342	0.347	0.342	0.338	0.337	0.346	0.344	0.339	0.341	0.345	0.348	0.343	0.341	0.343	0.342	0.338	0.337	0.344	0.344	0.343	0.344	0.342	0.338	0.334	0.335	0.344	0.343	0.341
		5	0.351	0.341	0.34	0.337	0.345	0.331	0.335	0.342	0.345	0.343	0.34	0.341	0.342	0.339	0.338	0.343	0.342	0.341	0.342	0.342	0.347	0.342	0.337	0.337	0.345	0.343	0.338	0.341	0.345	0.347	0.342	0.341	0.342	0.342	0.338	0.338	0.344	0.344	0.343	0.344	0.341	0.338	0.333	0.335	0.343	0.342	0.34
		6	0.351	0.341	0.34	0.337	0.345	0.331	0.335	0.341	0.345	0.342	0.34	0.34	0.341	0.339	0.338	0.342	0.341	0.341	0.342	0.342	0.347	0.342	0.337	0.336	0.345	0.343	0.338	0.341	0.345	0.347	0.342	0.34	0.342	0.341	0.338	0.336	0.344	0.344	0.343	0.344	0.341	0.338	0.333	0.334	0.343	0.342	0.34
		7	0.35	0.341	0.34	0.336	0.344	0.331	0.334	0.341	0.344	0.342	0.34	0.339	0.341	0.338	0.338	0.342	0.341	0.34	0.342	0.342	0.346	0.341	0.337	0.337	0.344	0.343	0.338	0.341	0.344	0.347	0.342	0.34	0.341	0.341	0.337	0.336	0.344	0.343	0.342	0.343	0.341	0.338	0.333	0.334	0.342	0.341	0.34
		8	0.35	0.341	0.34	0.336	0.344	0.33	0.334	0.341	0.344	0.342	0.339	0.339	0.341	0.338	0.337	0.342	0.34	0.34	0.341	0.341	0.346	0.341	0.336	0.336	0.344	0.342	0.337	0.34	0.344	0.346	0.341	0.339	0.341	0.341	0.337	0.336	0.343	0.343	0.342	0.342	0.341	0.337	0.332	0.333	0.342	0.341	0.34
		9	0.35	0.34	0.339	0.336	0.344	0.33	0.333	0.341	0.343	0.342	0.339	0.339	0.34	0.338	0.337	0.341	0.34	0.339	0.341	0.341	0.345	0.34	0.336	0.335	0.344	0.342	0.337	0.34	0.344	0.346	0.341	0.339	0.341	0.34	0.336	0.335	0.343	0.343	0.341	0.342	0.341	0.337	0.332	0.333	0.341	0.34	0.34
		10	0.349	0.339	0.339	0.335	0.343	0.329	0.333	0.34	0.343	0.342	0.339	0.339	0.34	0.337	0.337	0.341	0.34	0.339	0.341	0.34	0.345	0.34	0.335	0.335	0.344	0.342	0.337	0.339	0.343	0.346	0.341	0.338	0.34	0.34	0.336	0.335	0.342	0.341	0.341	0.341	0.341	0.336	0.331	0.333	0.341	0.34	0.34
		11	0.349	0.339	0.338	0.335	0.343	0.329	0.332	0.34	0.343	0.343	0.338	0.338	0.34	0.337	0.336	0.341	0.34	0.339	0.34	0.34	0.345	0.34	0.335	0.335	0.343	0.342	0.337	0.339	0.343	0.346	0.34	0.338	0.34	0.339	0.336	0.335	0.341	0.341	0.342	0.341	0.341	0.336	0.331	0.333	0.341	0.34	0.34
		12	0.348	0.339	0.338	0.335	0.343	0.329	0.332	0.34	0.342	0.34	0.338	0.338	0.339	0.337	0.336	0.34	0.339	0.338	0.34	0.34	0.345	0.339	0.335	0.335	0.343	0.342	0.337	0.339	0.343	0.345	0.34	0.338	0.34	0.339	0.335	0.335	0.341	0.341	0.341	0.341	0.341	0.335	0.331	0.333	0.341	0.339	0.339
		13	0.348	0.339	0.338	0.335	0.343	0.329	0.332	0.339	0.342	0.34	0.338	0.338	0.339	0.336	0.336	0.34	0.339	0.338	0.34	0.34	0.344	0.338	0.334	0.335	0.343	0.342	0.336	0.339	0.342	0.345	0.34	0.338	0.34	0.339	0.335	0.335	0.341	0.341	0.34	0.341	0.341	0.335	0.331	0.332	0.341	0.339	0.339
		14	0.348	0.338	0.337	0.334	0.342	0.329	0.331	0.339	0.342	0.34	0.337	0.337	0.338	0.336	0.336	0.34	0.338	0.338	0.34	0.339	0.344	0.339	0.334	0.335	0.343	0.342	0.336	0.339	0.342	0.345	0.34	0.338	0.339	0.339	0.336	0.335	0.34	0.341	0.34	0.341	0.342	0.335	0.331	0.332	0.34	0.339	0.339
		15	0.347	0.338	0.338	0.334	0.342	0.328	0.331	0.339	0.342	0.339	0.337	0.337	0.338	0.336	0.335	0.339	0.338	0.338	0.339	0.339	0.344	0.339	0.334	0.335	0.343	0.342	0.336	0.339	0.342	0.345	0.34	0.337	0.339	0.339	0.335	0.335	0.34	0.34	0.34	0.341	0.341	0.335	0.331	0.332	0.341	0.338	0.337
		16	0.347	0.338	0.337	0.334	0.342	0.328	0.331	0.339	0.341	0.339	0.337	0.337	0.338	0.336	0.335	0.339	0.338	0.338	0.339	0.339	0.344	0.338	0.334	0.334	0.342	0.343	0.336	0.339	0.342	0.344	0.339	0.338	0.339	0.339	0.335	0.335	0.34	0.34	0.34	0.341	0.341	0.335	0.33	0.332	0.34	0.339	0.337
		17	0.347	0.337	0.337	0.334	0.342	0.328	0.331	0.339	0.341	0.339	0.337	0.337	0.338	0.335	0.335	0.339	0.338	0.337	0.339	0.339	0.343	0.338	0.334	0.334	0.342	0.342	0.335	0.338	0.342	0.344	0.339	0.338	0.339	0.339	0.335	0.335	0.34	0.34	0.34	0.341	0.341	0.335	0.33	0.332	0.34	0.338	0.337
		18	0.347	0.337	0.336	0.333	0.341	0.328	0.331	0.338	0.341	0.339	0.336	0.337	0.338	0.335	0.335	0.339	0.338	0.337	0.338	0.338	0.343	0.338	0.333	0.333	0.342	0.342	0.335	0.338	0.341	0.344	0.339	0.337	0.339	0.339	0.334	0.334	0.34	0.34	0.34	0.34	0.341	0.334	0.33	0.331	0.34	0.338	0.336
		19	0.346	0.337	0.336	0.333	0.341	0.327	0.33	0.338	0.341	0.338	0.336	0.336	0.337	0.335	0.334	0.339	0.337	0.337	0.339	0.338	0.343	0.337	0.334	0.333	0.342	0.342	0.335	0.338	0.341	0.344	0.339	0.337	0.339	0.339	0.335	0.334	0.34	0.34	0.339	0.34	0.341	0.334	0.33	0.331	0.34	0.338	0.336
		20	0.346	0.337	0.336	0.333	0.341	0.327	0.33	0.338	0.34	0.338	0.336	0.336	0.337	0.335	0.334	0.338	0.337	0.337	0.338	0.338	0.343	0.337	0.333	0.333	0.342	0.341	0.335	0.338	0.341	0.344	0.339	0.337	0.338	0.338	0.334	0.334	0.339	0.339	0.339	0.34	0.341	0.334	0.33	0.331	0.34	0.338	0.336
		21	0.346	0.336	0.336	0.333	0.341	0.327	0.33	0.338	0.34	0.338	0.336	0.336	0.337	0.335	0.334	0.338	0.337	0.337	0.338	0.338	0.343	0.337	0.333	0.333	0.341	0.341	0.335	0.338	0.341	0.343	0.338	0.337	0.338	0.338	0.334	0.334	0.34	0.339	0.339	0.34	0.34	0.334	0.33	0.331	0.34	0.338	0.336
		22	0.346	0.336	0.335	0.333	0.34	0.327	0.329	0.338	0.34	0.338	0.335	0.335	0.337	0.334	0.334	0.337	0.337	0.337	0.338	0.338	0.342	0.337	0.333	0.333	0.341	0.341	0.334	0.338	0.341	0.343	0.338	0.337	0.338	0.338	0.333	0.333	0.339	0.339	0.339	0.339	0.34	0.334	0.33	0.331	0.339	0.337	0.335
		23	0.346	0.336	0.335	0.332	0.341	0.326	0.33	0.337	0.34	0.338	0.335	0.335	0.336	0.334	0.333	0.338	0.336	0.336	0.338	0.337	0.342	0.336	0.333	0.333	0.341	0.34	0.334	0.338	0.34	0.343	0.338	0.336	0.338	0.338	0.333	0.333	0.339	0.339	0.339	0.339	0.341	0.334	0.33	0.331	0.339	0.337	0.335
		24	0.345	0.336	0.335	0.332	0.34	0.326	0.33	0.337	0.34	0.338	0.335	0.335	0.336	0.334	0.333	0.337	0.337	0.336	0.337	0.337	0.342	0.338	0.332	0.332	0.341	0.34	0.334	0.337	0.34	0.343	0.338	0.337	0.338	0.338	0.333	0.333	0.339	0.339	0.339	0.339	0.34	0.334	0.329	0.33	0.339	0.337	0.335
		25	0.345	0.336	0.335	0.332	0.339	0.326	0.329	0.337	0.339	0.337	0.335	0.335	0.336	0.334	0.333	0.337	0.336	0.336	0.337	0.337	0.341	0.336	0.332	0.333	0.341	0.339	0.334	0.337	0.34	0.343	0.338	0.336	0.338	0.337	0.333	0.333	0.338	0.338	0.338	0.339	0.34	0.334	0.33	0.33	0.339	0.337	0.335
		26	0.345	0.336	0.335	0.331	0.339	0.326	0.329	0.337	0.339	0.337	0.334	0.335	0.336	0.333	0.333	0.337	0.336	0.336	0.337	0.337	0.341	0.336	0.332	0.334	0.341	0.34	0.334	0.337	0.34	0.343	0.338	0.336	0.338	0.337	0.333	0.333	0.338	0.338	0.338	0.338	0.34	0.333	0.329	0.33	0.339	0.336	0.335
		27	0.345	0.335	0.335	0.331	0.339	0.326	0.329	0.336	0.339	0.337	0.334	0.335	0.336	0.333	0.333	0.337	0.336	0.335	0.337	0.337	0.341	0.336	0.332	0.334	0.341	0.339	0.334	0.337	0.34	0.342	0.337	0.336	0.338	0.338	0.333	0.333	0.338	0.338	0.338	0.338	0.339	0.333	0.329	0.33	0.339	0.337	0.335
		28	0.345	0.336	0.334	0.331	0.339	0.326	0.328	0.336	0.339	0.337	0.334	0.334	0.336	0.333	0.333	0.337	0.335	0.335	0.337	0.336	0.341	0.335	0.331	0.333	0.34	0.338	0.333	0.337	0.34	0.342	0.337	0.335	0.337	0.338	0.333	0.333	0.338	0.338	0.338	0.338	0.339	0.333	0.329	0.329	0.339	0.336	0.335
		29	0.345	0.335	0.334	0.331	0.339	0.325	0.328	0.336	0.338	0.337	0.334	0.334	0.335	0.333	0.332	0.336	0.335	0.335	0.337	0.336	0.341	0.335	0.331	0.333	0.341	0.338	0.334	0.337	0.34	0.342	0.337	0.336	0.337	0.337	0.332	0.332	0.338	0.338	0.338	0.338	0.339	0.333	0.329	0.329	0.339	0.337	0.335
		30	0.344	0.335	0.334	0.331	0.339	0.325	0.328	0.335	0.338	0.336	0.334	0.334	0.335	0.333	0.332	0.336	0.335	0.335	0.337	0.336	0.34	0.335	0.331	0.332	0.34	0.337	0.333	0.336	0.339	0.342	0.337	0.335	0.337	0.339	0.332	0.332	0.338	0.338	0.337	0.338	0.339	0.334	0.329	0.329	0.338	0.336	0.335
		31	0.344	0.335	0.333	0.331	0.338	0.325	0.328	0.335	0.338	0.336	0.334	0.333	0.335	0.332	0.332	0.336	0.335	0.335	0.337	0.336	0.34	0.335	0.331	0.332	0.34	0.337	0.333	0.336	0.34	0.342	0.337	0.335	0.338	0.337	0.332	0.332	0.338	0.337	0.337	0.337	0.339	0.333	0.329	0.329	0.338	0.336	0.334
		32	0.344	0.334	0.333	0.33	0.338	0.325	0.328	0.335	0.338	0.336	0.333	0.333	0.335	0.332	0.332	0.336	0.334	0.335	0.337	0.336	0.34	0.335	0.33	0.331	0.34	0.337	0.332	0.336	0.339	0.341	0.336	0.335	0.337	0.337	0.332	0.332	0.338	0.337	0.337	0.338	0.339	0.333	0.329	0.329	0.338	0.336	0.334
		33	0.343	0.334	0.333	0.33	0.338	0.324	0.327	0.335	0.338	0.336	0.333	0.333	0.335	0.332	0.331	0.336	0.334	0.334	0.336	0.335	0.34	0.335	0.33	0.33	0.34	0.337	0.333	0.336	0.339	0.341	0.336	0.335	0.337	0.337	0.332	0.332	0.337	0.337	0.337	0.337	0.339	0.333	0.328	0.329	0.338	0.336	0.334
		34	0.343	0.334	0.333	0.33	0.338	0.324	0.327	0.335	0.337	0.336	0.333	0.333	0.334	0.332	0.331	0.335	0.334	0.335	0.336	0.335	0.339	0.334	0.33	0.33	0.339	0.337	0.332	0.336	0.339	0.341	0.336	0.334	0.337	0.336	0.331	0.332	0.338	0.337	0.337	0.337	0.339	0.333	0.328	0.329	0.338	0.335	0.334
		35	0.343	0.334	0.333	0.329	0.337	0.324	0.327	0.334	0.337	0.335	0.333	0.333	0.334	0.331	0.331	0.335	0.334	0.334	0.336	0.335	0.339	0.334	0.33	0.33	0.339	0.337	0.332	0.335	0.338	0.341	0.336	0.334	0.337	0.336	0.331	0.331	0.337	0.337	0.336	0.337	0.339	0.332	0.328	0.328	0.338	0.336	0.334
		36	0.343	0.333	0.332	0.329	0.337	0.324	0.327	0.334	0.337	0.335	0.332	0.332	0.334	0.331	0.331	0.335	0.334	0.334	0.335	0.335	0.339	0.334	0.33	0.329	0.339	0.336	0.332	0.335	0.338	0.341	0.336	0.334	0.336	0.336	0.331	0.331	0.336	0.336	0.336	0.337	0.339	0.332	0.328	0.328	0.338	0.335	0.333
		37	0.342	0.333	0.332	0.329	0.337	0.324	0.326	0.334	0.337	0.335	0.333	0.332	0.334	0.331	0.331	0.335	0.333	0.334	0.335	0.334	0.339	0.334	0.329	0.329	0.339	0.336	0.332	0.335	0.338	0.34	0.335	0.334	0.337	0.336	0.331	0.332	0.337	0.336	0.336	0.336	0.339	0.332	0.327	0.328	0.338	0.335	0.333
		38	0.342	0.333	0.332	0.329	0.337	0.323	0.326	0.334	0.337	0.335	0.332	0.332	0.333	0.331	0.33	0.334	0.333	0.334	0.335	0.334	0.339	0.333	0.329	0.329	0.338	0.336	0.332	0.335	0.338	0.34	0.336	0.334	0.336	0.336	0.331	0.331	0.336	0.336	0.337	0.336	0.338	0.332	0.327	0.328	0.337	0.335	0.333
		39	0.342	0.333	0.332	0.329	0.336	0.323	0.326	0.334	0.336	0.334	0.332	0.332	0.333	0.331	0.33	0.334	0.333	0.333	0.335	0.334	0.339	0.333	0.329	0.329	0.338	0.336	0.331	0.335	0.338	0.34	0.336	0.334	0.336	0.336	0.331	0.331	0.337	0.336	0.336	0.336	0.338	0.332	0.327	0.328	0.337	0.335	0.333
		40	0.342	0.332	0.332	0.329	0.336	0.323	0.326	0.333	0.336	0.334	0.333	0.332	0.333	0.331	0.33	0.334	0.333	0.333	0.334	0.334	0.338	0.333	0.329	0.329	0.339	0.336	0.331	0.335	0.338	0.34	0.335	0.333	0.335	0.336	0.33	0.331	0.336	0.336	0.336	0.336	0.338	0.332	0.327	0.328	0.337	0.334	0.333
		41	0.342	0.332	0.332	0.328	0.336	0.323	0.325	0.333	0.336	0.334	0.332	0.332	0.333	0.33	0.329	0.333	0.333	0.333	0.334	0.334	0.338	0.333	0.329	0.328	0.338	0.336	0.331	0.334	0.338	0.34	0.335	0.334	0.335	0.335	0.33	0.33	0.336	0.336	0.336	0.336	0.338	0.332	0.327	0.327	0.337	0.335	0.332
		42	0.342	0.332	0.331	0.328	0.336	0.323	0.326	0.333	0.336	0.334	0.332	0.331	0.333	0.33	0.329	0.333	0.332	0.333	0.335	0.334	0.338	0.333	0.328	0.328	0.338	0.335	0.331	0.334	0.337	0.34	0.335	0.333	0.335	0.335	0.33	0.33	0.335	0.336	0.335	0.336	0.338	0.332	0.327	0.328	0.337	0.334	0.332
		43	0.342	0.332	0.332	0.328	0.336	0.323	0.325	0.334	0.336	0.334	0.332	0.331	0.332	0.33	0.329	0.334	0.332	0.333	0.334	0.333	0.338	0.332	0.328	0.328	0.337	0.335	0.331	0.334	0.337	0.339	0.334	0.333	0.335	0.335	0.33	0.33	0.336	0.335	0.335	0.335	0.337	0.331	0.326	0.327	0.337	0.334	0.332
		44	0.341	0.331	0.332	0.328	0.336	0.322	0.325	0.333	0.335	0.334	0.331	0.331	0.332	0.33	0.329	0.333	0.333	0.332	0.333	0.333	0.337	0.333	0.328	0.328	0.337	0.335	0.331	0.334	0.337	0.339	0.335	0.333	0.335	0.335	0.331	0.33	0.335	0.335	0.335	0.335	0.338	0.331	0.326	0.327	0.337	0.334	0.332
		45	0.341	0.332	0.331	0.328	0.336	0.322	0.325	0.332	0.335	0.333	0.331	0.331	0.332	0.33	0.329	0.333	0.332	0.332	0.334	0.333	0.337	0.332	0.327	0.328	0.337	0.335	0.33	0.334	0.337	0.339	0.334	0.332	0.335	0.335	0.33	0.329	0.335	0.335	0.335	0.335	0.337	0.331	0.326	0.327	0.337	0.334	0.332
		46	0.341	0.331	0.33	0.328	0.335	0.322	0.324	0.332	0.335	0.333	0.331	0.331	0.332	0.33	0.329	0.333	0.331	0.332	0.333	0.332	0.337	0.332	0.327	0.327	0.337	0.335	0.331	0.333	0.336	0.339	0.334	0.332	0.334	0.334	0.329	0.329	0.335	0.335	0.335	0.335	0.337	0.331	0.326	0.326	0.336	0.333	0.332
			1a	1b	1c	1d	1e	1f	1g	1h	2a	2b	2c	2d	2e	2f	2g	2h	3a	3b	3c	3d	3e	3f	3g	3h	4a	4b	4c	4d	4e	4f	4g	4h	5a	5b	5c	5d	5e	5f	5g	5h	6a	6b	6c	6d	6e	6f	6g
		Best-fit values
		Slope	-0.0002548	-0.0002548	-0.0002453	-0.0002388	-0.0002496	-0.0002344	-0.0002665	-0.0002398	-0.0002503	-0.0002462	-0.0002387	-0.0002482	-0.000255	-0.0002483	-0.000251	-0.0002693	-0.0002469	-0.0002263	-0.00022	-0.0002349	-0.0002511	-0.0002508	-0.0002453	-0.0002334	-0.0001972	-0.0002312	-0.0002024	-0.0001835	-0.000207	-0.0002132	-0.0002054	-0.0002083	-0.000179	-0.00017	-0.0002046	-0.0001874	-0.0002155	-0.0002249	-0.000201	-0.0002246	-0.0001095	-0.000164	-0.0001746	-0.0002005	-0.0001603	-0.0002049	-0.0002339
		Y-intercept	0.3519	0.3424	0.3414	0.338	0.3462	0.3322	0.3361	0.3429	0.3459	0.3439	0.3412	0.3414	0.3429	0.3402	0.3396	0.3443	0.3425	0.3419	0.3432	0.3431	0.3481	0.3428	0.3383	0.3382	0.3459	0.3451	0.3392	0.3418	0.3457	0.3482	0.3431	0.3415	0.3426	0.3422	0.3385	0.3379	0.3444	0.3445	0.3436	0.3446	0.3425	0.3381	0.3338	0.3354	0.3434	0.3424	0.3416
		X-intercept	1381	1344	1392	1415	1387	1417	1261	1430	1382	1397	1430	1376	1345	1370	1353	1279	1387	1511	1560	1460	1386	1367	1379	1449	1754	1492	1676	1863	1670	1633	1670	1639	1914	2013	1654	1803	1598	1532	1709	1534	3127	2061	1912	1673	2142	1671	1461
		1/slope	-3925	-3924	-4077	-4188	-4006	-4266	-3752	-4171	-3995	-4062	-4190	-4030	-3921	-4028	-3984	-3714	-4051	-4419	-4545	-4257	-3983	-3987	-4077	-4285	-5072	-4325	-4941	-5450	-4830	-4690	-4868	-4800	-5588	-5884	-4887	-5336	-4641	-4446	-4974	-4452	-9130	-6096	-5728	-4988	-6239	-4881	-4275
		Std. Error
		Slope	7.597e-06	7.642e-06	6.992e-06	5.466e-06	6.366e-06	6.225e-06	1.013e-05	5.976e-06	6.892e-06	7.898e-06	8.394e-06	7.487e-06	9.051e-06	8.397e-06	8.216e-06	1.186e-05	6.264e-06	9.771e-06	6.993e-06	5.808e-06	6.462e-06	8.332e-06	6.197e-06	8.755e-06	5.337e-06	7.731e-06	6.113e-06	4.906e-06	7.052e-06	5.765e-06	6.525e-06	9.632e-06	6.852e-06	7.923e-06	6.476e-06	7.227e-06	8.081e-06	8.389e-06	6.154e-06	8.104e-06	5.397e-06	7.033e-06	6.737e-06	6.311e-06	6.876e-06	8.646e-06	9.217e-06
		Y-intercept	0.0002051	0.0002063	0.0001887	0.0001475	0.0001718	0.000168	0.0002734	0.0001613	0.000186	0.0002132	0.0002266	0.0002021	0.0002443	0.0002266	0.0002218	0.0003202	0.0001691	0.0002637	0.0001887	0.0001568	0.0001744	0.0002249	0.0001673	0.0002363	0.000144	0.0002087	0.000165	0.0001324	0.0001903	0.0001556	0.0001761	0.00026	0.0001849	0.0002139	0.0001748	0.0001951	0.0002181	0.0002264	0.0001661	0.0002187	0.0001457	0.0001898	0.0001818	0.0001703	0.0001856	0.0002334	0.0002488
			Std		Std curve formula											x = (y-b)/m	Activity in 45 min
		0	0		Best-fit values				D217N MP - 1	D217N MP - 2	D217N MP - 3	D234N MP - 1	D234N MP - 2	D234N MP - 3	NC		D217N MP - 1	D217N MP - 2	D217N MP - 3	D234N MP - 1	D234N MP - 2	D234N MP - 3	NC
		39.063	4.355e-06		Slope	-6.222e-08		0	-0.0002398	-0.0002693	-0.0002334	-0.0002083	-0.0002246	-0.0002043	-0.0002018		3784.13	4252.38	3682.54	3284.13	3542.86	3220.63	3180.95
		78.125	-9.756e-06		Y-intercept	-1.384e-06		12.5	-0.0002665	-0.000251	-0.0002453	-0.0002054	-0.000201	-0.0002339	-0.0002635		4207.94	3961.9	3871.43	3238.1	3168.25	3690.48	4160.32
		156.25	-2.16e-05		X-intercept	-22.25		25	-0.0002344	-0.0002483	-0.0002508	-0.0002132	-0.0002249	-0.0002049	-0.0001967		3698.41	3919.05	3958.73	3361.9	3547.62	3230.16	3100
		312.5	-2.613e-05		1/slope	-16072681		50	-0.0002496	-0.000255	-0.0002511	-0.000207	-0.0002155	-0.0001603	-0.0002015		3939.68	4025.4	3963.49	3263.49	3398.41	2522.22	3176.19
		625	-3.171e-05					100	-0.0002388	-0.0002482	-0.0002349	-0.0001835	-0.0001874	-0.0002005	-0.0001821		3768.25	3917.46	3706.35	2890.48	2952.38	3160.32	2868.25
		1250	-7.509e-05					200	-0.0002453	-0.0002387	-0.00022	-0.0002024	-0.0002046	-0.0001746	-0.0001841		3871.43	3766.67	3469.84	3190.48	3225.4	2749.21	2900
		2500	-0.0001598					400	-0.0002548	-0.0002462	-0.0002263	-0.0002312	-0.00017	-0.000164	-0.0002165		4022.22	3885.71	3569.84	3647.62	2676.19	2580.95	3414.29
								800	-0.0002548	-0.0002503	-0.0002469	-0.0001972	-0.000179	-0.0001095	-0.0001939		4022.22	3950.79	3896.83	3107.94	2819.05	1715.87	3055.56
																	Activity per min
																	D217N MP - 1	D217N MP - 2	D217N MP - 3	D234N MP - 1	D234N MP - 2	D234N MP - 3	NC
																0	84.0917	94.4974	81.8342	72.9806	78.7302	71.5697	70.6878
																12.5	93.5097	88.0423	86.0317	71.9577	70.4056	82.0106	92.4515
																25	82.1869	87.0899	87.9718	74.709	78.836	71.7813	68.8889
																50	87.5485	89.4533	88.0776	72.522	75.5203	56.0494	70.582
																100	83.739	87.0547	82.3633	64.2328	65.6085	70.2293	63.739
																200	86.0317	83.7037	77.1076	70.8995	71.6755	61.0935	64.4444
																400	89.3827	86.3492	79.3298	81.0582	59.4709	57.3545	75.873
																800	89.3827	87.7954	86.5961	69.0653	62.6455	38.1305	67.9012
																Subtract zero
																	D217N MP - 1	D217N MP - 2	D217N MP - 3	D234N MP - 1	D234N MP - 2	D234N MP - 3	NC
																0	0.0917108	0.497354	0.834215	0.9806	0.730159	0.569665	0.687831
																12.5	9.5097	-5.95767	5.03175	-0.042328	-7.59436	11.0106	22.4515
																25	-1.81305	-6.91005	6.97178	2.70899	0.835979	0.781305	-1.11111
																50	3.5485	-4.54674	7.0776	0.522046	-2.47972	-14.9506	0.582011
																100	-0.261023	-6.94533	1.36332	-7.7672	-12.3915	-0.770723	-6.26102
																200	2.03175	-10.2963	-3.89242	-1.10053	-6.32451	-9.90653	-5.55556
																400	5.38272	-7.65079	-1.67019	9.0582	-18.5291	-13.6455	5.87302
																800	5.38272	-6.20459	5.59612	-2.93474	-15.3545	-32.8695	-2.09877
Date- 081321_for HsFN3K-WT
			1a	1b	1c	1d	1e	1f	1g	1h	2a	2b	2c	2d	2e	2f	2g	2h	3a	3b	3c	3d	3e	3f	3g	3h	4a	4b	4c	4d	4e	4f	4g	4h	5a	5b	5c	5d	5e	5f	5g	5h	6a	6b	6c	6d	6e	6f	6g
		1	0.345	0.339	0.338	0.337	0.343	0.334	0.336	0.344	0.339	0.338	0.337	0.337	0.335	0.337	0.334	0.339	0.336	0.335	0.336	0.335	0.339	0.338	0.334	0.342	0.336	0.335	0.329	0.332	0.338	0.343	0.339	0.34	0.333	0.326	0.327	0.324	0.331	0.334	0.344	0.343	0.322	0.322	0.318	0.32	0.329	0.328	0.336
		2	0.34	0.334	0.333	0.332	0.338	0.33	0.333	0.342	0.334	0.334	0.333	0.333	0.332	0.334	0.331	0.337	0.332	0.331	0.332	0.33	0.337	0.335	0.332	0.34	0.331	0.33	0.325	0.328	0.334	0.34	0.337	0.338	0.327	0.322	0.322	0.319	0.327	0.33	0.34	0.341	0.317	0.318	0.314	0.316	0.324	0.325	0.332
		3	0.335	0.329	0.329	0.328	0.335	0.327	0.33	0.34	0.33	0.33	0.329	0.329	0.329	0.331	0.329	0.335	0.327	0.326	0.328	0.326	0.334	0.332	0.329	0.338	0.326	0.325	0.32	0.323	0.33	0.336	0.334	0.337	0.322	0.317	0.318	0.314	0.322	0.326	0.336	0.34	0.311	0.312	0.309	0.311	0.321	0.321	0.33
		4	0.331	0.324	0.324	0.324	0.331	0.323	0.327	0.338	0.326	0.325	0.325	0.326	0.325	0.328	0.326	0.334	0.323	0.323	0.324	0.322	0.329	0.329	0.326	0.337	0.321	0.321	0.316	0.319	0.326	0.332	0.334	0.335	0.316	0.312	0.313	0.31	0.318	0.323	0.333	0.338	0.306	0.308	0.304	0.307	0.316	0.317	0.327
		5	0.325	0.32	0.32	0.32	0.327	0.32	0.325	0.337	0.321	0.321	0.32	0.322	0.322	0.324	0.324	0.333	0.317	0.318	0.319	0.318	0.326	0.326	0.324	0.336	0.316	0.316	0.311	0.315	0.321	0.328	0.332	0.334	0.31	0.307	0.308	0.305	0.314	0.319	0.331	0.336	0.301	0.303	0.299	0.302	0.312	0.314	0.324
		6	0.32	0.315	0.316	0.316	0.324	0.317	0.322	0.336	0.316	0.316	0.316	0.318	0.318	0.321	0.321	0.332	0.312	0.314	0.315	0.314	0.322	0.323	0.322	0.335	0.311	0.311	0.307	0.31	0.317	0.325	0.33	0.333	0.305	0.302	0.304	0.301	0.31	0.315	0.329	0.336	0.296	0.298	0.294	0.298	0.308	0.311	0.322
		7	0.315	0.31	0.311	0.312	0.32	0.313	0.319	0.335	0.31	0.311	0.312	0.314	0.315	0.318	0.319	0.331	0.307	0.309	0.311	0.31	0.318	0.32	0.319	0.334	0.305	0.306	0.302	0.305	0.313	0.321	0.328	0.332	0.3	0.297	0.298	0.296	0.305	0.312	0.326	0.334	0.29	0.292	0.289	0.293	0.303	0.307	0.319
		8	0.31	0.305	0.306	0.307	0.316	0.31	0.317	0.334	0.305	0.307	0.307	0.31	0.311	0.315	0.316	0.329	0.302	0.304	0.306	0.306	0.314	0.317	0.317	0.333	0.301	0.301	0.297	0.301	0.308	0.318	0.325	0.33	0.294	0.292	0.293	0.291	0.3	0.308	0.325	0.333	0.285	0.287	0.284	0.288	0.298	0.302	0.317
		9	0.304	0.3	0.302	0.303	0.312	0.307	0.314	0.332	0.301	0.301	0.303	0.305	0.307	0.312	0.314	0.328	0.297	0.299	0.301	0.301	0.311	0.313	0.315	0.331	0.295	0.296	0.292	0.296	0.304	0.314	0.323	0.329	0.289	0.286	0.288	0.286	0.296	0.304	0.322	0.331	0.28	0.282	0.28	0.283	0.294	0.299	0.315
		10	0.299	0.296	0.297	0.298	0.308	0.303	0.312	0.331	0.295	0.296	0.298	0.301	0.303	0.309	0.312	0.327	0.291	0.294	0.296	0.297	0.307	0.31	0.312	0.33	0.289	0.291	0.287	0.291	0.299	0.31	0.321	0.327	0.283	0.281	0.283	0.281	0.292	0.3	0.32	0.33	0.274	0.277	0.275	0.278	0.29	0.296	0.313
		11	0.293	0.29	0.292	0.294	0.304	0.3	0.31	0.33	0.29	0.291	0.293	0.297	0.299	0.305	0.31	0.326	0.285	0.289	0.291	0.292	0.302	0.307	0.311	0.329	0.284	0.285	0.283	0.286	0.295	0.306	0.32	0.326	0.278	0.276	0.278	0.276	0.287	0.298	0.318	0.329	0.269	0.272	0.27	0.273	0.285	0.293	0.31
		12	0.288	0.285	0.287	0.289	0.3	0.297	0.307	0.329	0.284	0.286	0.288	0.292	0.295	0.302	0.309	0.325	0.28	0.284	0.287	0.287	0.299	0.304	0.309	0.328	0.279	0.28	0.278	0.281	0.291	0.303	0.319	0.325	0.272	0.271	0.273	0.272	0.283	0.295	0.317	0.328	0.263	0.266	0.265	0.268	0.281	0.291	0.308
		13	0.282	0.28	0.282	0.284	0.299	0.294	0.306	0.328	0.279	0.281	0.283	0.287	0.291	0.299	0.307	0.324	0.275	0.279	0.282	0.283	0.295	0.301	0.307	0.328	0.273	0.275	0.273	0.277	0.287	0.3	0.318	0.324	0.266	0.267	0.269	0.267	0.279	0.293	0.317	0.326	0.258	0.261	0.26	0.263	0.276	0.289	0.307
		14	0.277	0.275	0.277	0.28	0.298	0.291	0.306	0.326	0.273	0.277	0.279	0.283	0.287	0.297	0.306	0.323	0.27	0.274	0.277	0.279	0.291	0.3	0.306	0.327	0.268	0.27	0.268	0.272	0.282	0.299	0.316	0.323	0.26	0.261	0.263	0.262	0.275	0.291	0.316	0.325	0.252	0.256	0.254	0.258	0.272	0.287	0.306
		15	0.271	0.27	0.272	0.275	0.295	0.289	0.304	0.326	0.268	0.274	0.274	0.279	0.283	0.294	0.304	0.321	0.264	0.269	0.273	0.274	0.288	0.297	0.305	0.324	0.262	0.265	0.263	0.267	0.278	0.297	0.315	0.322	0.254	0.255	0.258	0.257	0.271	0.289	0.316	0.324	0.247	0.25	0.249	0.254	0.269	0.286	0.304
		16	0.266	0.265	0.267	0.27	0.292	0.286	0.302	0.324	0.262	0.266	0.269	0.274	0.28	0.293	0.303	0.321	0.258	0.263	0.268	0.27	0.283	0.295	0.304	0.323	0.256	0.259	0.258	0.262	0.274	0.295	0.317	0.32	0.249	0.25	0.253	0.252	0.267	0.288	0.315	0.322	0.241	0.245	0.244	0.248	0.264	0.284	0.304
		17	0.26	0.26	0.262	0.266	0.287	0.284	0.301	0.323	0.257	0.26	0.264	0.27	0.276	0.29	0.302	0.32	0.253	0.258	0.263	0.265	0.28	0.293	0.303	0.322	0.251	0.254	0.253	0.258	0.27	0.293	0.312	0.319	0.243	0.245	0.247	0.247	0.263	0.286	0.314	0.321	0.235	0.24	0.239	0.244	0.261	0.283	0.302
		18	0.255	0.255	0.257	0.261	0.282	0.282	0.299	0.322	0.251	0.256	0.259	0.265	0.272	0.288	0.301	0.319	0.248	0.253	0.258	0.261	0.276	0.292	0.301	0.321	0.245	0.248	0.247	0.253	0.267	0.292	0.311	0.317	0.238	0.239	0.242	0.243	0.259	0.285	0.313	0.32	0.23	0.235	0.234	0.239	0.258	0.282	0.301
		19	0.249	0.249	0.252	0.257	0.278	0.28	0.298	0.321	0.245	0.25	0.254	0.261	0.269	0.287	0.3	0.317	0.242	0.248	0.253	0.257	0.273	0.29	0.301	0.32	0.24	0.243	0.242	0.248	0.263	0.291	0.309	0.316	0.232	0.234	0.237	0.238	0.256	0.284	0.311	0.319	0.224	0.23	0.229	0.234	0.254	0.281	0.299
		20	0.243	0.243	0.247	0.252	0.274	0.279	0.297	0.32	0.24	0.244	0.25	0.256	0.265	0.285	0.299	0.316	0.237	0.242	0.248	0.253	0.269	0.289	0.299	0.319	0.234	0.238	0.237	0.243	0.26	0.29	0.307	0.315	0.227	0.229	0.232	0.233	0.253	0.283	0.311	0.317	0.219	0.224	0.223	0.229	0.252	0.28	0.298
		21	0.238	0.238	0.242	0.248	0.27	0.278	0.296	0.319	0.235	0.239	0.244	0.252	0.262	0.284	0.297	0.315	0.231	0.237	0.243	0.248	0.266	0.288	0.298	0.318	0.229	0.232	0.232	0.238	0.257	0.289	0.307	0.314	0.221	0.223	0.227	0.228	0.25	0.282	0.309	0.316	0.213	0.22	0.218	0.225	0.249	0.278	0.298
		22	0.232	0.233	0.237	0.243	0.267	0.276	0.296	0.318	0.229	0.234	0.24	0.247	0.258	0.283	0.296	0.314	0.225	0.232	0.238	0.243	0.263	0.287	0.297	0.317	0.223	0.227	0.227	0.233	0.254	0.287	0.305	0.313	0.215	0.217	0.222	0.223	0.248	0.28	0.308	0.314	0.207	0.214	0.213	0.219	0.247	0.277	0.296
		23	0.228	0.228	0.232	0.239	0.264	0.275	0.294	0.316	0.224	0.229	0.234	0.243	0.255	0.281	0.295	0.312	0.221	0.227	0.233	0.239	0.26	0.286	0.296	0.315	0.217	0.221	0.222	0.228	0.252	0.286	0.303	0.311	0.209	0.214	0.216	0.218	0.246	0.28	0.307	0.313	0.202	0.209	0.208	0.215	0.245	0.276	0.295
		24	0.221	0.222	0.227	0.235	0.261	0.274	0.293	0.315	0.218	0.223	0.23	0.238	0.253	0.281	0.294	0.312	0.215	0.221	0.229	0.234	0.257	0.285	0.295	0.314	0.212	0.216	0.217	0.224	0.25	0.285	0.301	0.31	0.204	0.207	0.211	0.214	0.244	0.278	0.306	0.312	0.196	0.204	0.203	0.21	0.243	0.275	0.293
		25	0.215	0.217	0.222	0.23	0.259	0.273	0.292	0.314	0.212	0.218	0.225	0.234	0.25	0.28	0.293	0.31	0.209	0.216	0.224	0.23	0.254	0.283	0.293	0.313	0.206	0.21	0.211	0.219	0.248	0.284	0.3	0.309	0.198	0.202	0.206	0.208	0.243	0.277	0.305	0.311	0.19	0.198	0.197	0.205	0.242	0.274	0.292
		26	0.21	0.211	0.217	0.226	0.257	0.272	0.291	0.312	0.207	0.213	0.22	0.23	0.248	0.278	0.292	0.309	0.204	0.211	0.219	0.226	0.252	0.283	0.292	0.312	0.2	0.205	0.206	0.214	0.246	0.282	0.298	0.307	0.192	0.197	0.201	0.204	0.241	0.275	0.305	0.309	0.185	0.193	0.192	0.2	0.241	0.273	0.29
		27	0.204	0.206	0.212	0.221	0.255	0.27	0.29	0.311	0.201	0.208	0.215	0.225	0.245	0.277	0.29	0.308	0.198	0.206	0.214	0.221	0.25	0.282	0.291	0.311	0.195	0.199	0.201	0.21	0.245	0.281	0.297	0.306	0.186	0.19	0.196	0.199	0.24	0.274	0.304	0.308	0.179	0.187	0.188	0.196	0.24	0.271	0.29
		28	0.199	0.201	0.208	0.217	0.253	0.269	0.289	0.311	0.196	0.203	0.21	0.221	0.243	0.276	0.291	0.306	0.193	0.2	0.208	0.217	0.248	0.28	0.29	0.31	0.19	0.194	0.196	0.205	0.244	0.28	0.296	0.305	0.181	0.185	0.191	0.195	0.238	0.273	0.303	0.307	0.173	0.182	0.182	0.191	0.238	0.27	0.288
		29	0.193	0.196	0.203	0.213	0.252	0.268	0.288	0.309	0.19	0.197	0.205	0.217	0.241	0.275	0.288	0.306	0.187	0.195	0.204	0.213	0.247	0.279	0.289	0.308	0.183	0.188	0.191	0.201	0.242	0.279	0.294	0.304	0.175	0.18	0.186	0.19	0.237	0.272	0.301	0.305	0.168	0.176	0.177	0.187	0.237	0.269	0.288
		30	0.187	0.191	0.198	0.208	0.25	0.267	0.287	0.307	0.184	0.192	0.2	0.212	0.239	0.274	0.287	0.304	0.182	0.189	0.199	0.209	0.245	0.278	0.287	0.307	0.177	0.183	0.185	0.198	0.241	0.278	0.292	0.303	0.169	0.174	0.18	0.185	0.236	0.27	0.3	0.304	0.162	0.171	0.172	0.182	0.236	0.268	0.285
		31	0.182	0.186	0.193	0.204	0.249	0.266	0.286	0.306	0.179	0.187	0.195	0.208	0.238	0.273	0.286	0.303	0.177	0.184	0.194	0.205	0.243	0.277	0.287	0.306	0.172	0.178	0.181	0.192	0.24	0.276	0.291	0.301	0.164	0.17	0.176	0.181	0.235	0.269	0.299	0.303	0.157	0.166	0.167	0.178	0.234	0.267	0.284
		32	0.176	0.18	0.188	0.2	0.248	0.265	0.285	0.305	0.173	0.182	0.19	0.204	0.237	0.272	0.285	0.302	0.171	0.179	0.189	0.201	0.242	0.276	0.285	0.305	0.167	0.172	0.175	0.188	0.238	0.275	0.29	0.299	0.159	0.164	0.17	0.177	0.233	0.267	0.297	0.302	0.151	0.161	0.162	0.173	0.233	0.265	0.283
		33	0.171	0.175	0.183	0.196	0.247	0.264	0.284	0.304	0.168	0.177	0.185	0.201	0.236	0.271	0.284	0.301	0.166	0.173	0.184	0.197	0.241	0.275	0.284	0.304	0.161	0.167	0.17	0.183	0.237	0.274	0.288	0.298	0.153	0.159	0.165	0.173	0.232	0.266	0.296	0.3	0.146	0.156	0.157	0.17	0.232	0.264	0.282
		34	0.166	0.17	0.178	0.192	0.245	0.263	0.283	0.303	0.163	0.171	0.181	0.196	0.234	0.269	0.283	0.3	0.16	0.168	0.18	0.193	0.24	0.274	0.284	0.303	0.156	0.161	0.166	0.179	0.237	0.273	0.287	0.297	0.148	0.153	0.16	0.169	0.231	0.265	0.295	0.299	0.143	0.151	0.151	0.166	0.231	0.263	0.281
		35	0.16	0.164	0.173	0.188	0.245	0.262	0.281	0.302	0.157	0.166	0.176	0.193	0.233	0.268	0.282	0.299	0.155	0.163	0.175	0.189	0.239	0.273	0.283	0.301	0.152	0.156	0.16	0.176	0.235	0.271	0.286	0.296	0.143	0.148	0.155	0.165	0.23	0.264	0.294	0.298	0.142	0.147	0.147	0.162	0.229	0.262	0.28
		36	0.155	0.16	0.169	0.185	0.244	0.26	0.28	0.3	0.152	0.161	0.171	0.189	0.232	0.267	0.281	0.297	0.15	0.158	0.17	0.185	0.238	0.271	0.281	0.3	0.147	0.151	0.155	0.172	0.234	0.27	0.285	0.295	0.142	0.143	0.15	0.162	0.228	0.262	0.293	0.297	0.141	0.145	0.142	0.159	0.228	0.261	0.278
		37	0.151	0.154	0.165	0.181	0.243	0.259	0.279	0.299	0.148	0.156	0.167	0.185	0.231	0.266	0.279	0.296	0.147	0.153	0.166	0.182	0.237	0.27	0.28	0.299	0.146	0.147	0.151	0.169	0.232	0.269	0.284	0.294	0.142	0.142	0.146	0.159	0.228	0.262	0.292	0.295	0.141	0.144	0.14	0.156	0.227	0.259	0.277
		38	0.149	0.15	0.159	0.177	0.242	0.258	0.278	0.298	0.146	0.151	0.162	0.181	0.23	0.265	0.278	0.295	0.146	0.148	0.161	0.178	0.236	0.269	0.279	0.298	0.146	0.145	0.146	0.166	0.231	0.268	0.283	0.292	0.142	0.141	0.142	0.155	0.226	0.26	0.291	0.294	0.141	0.143	0.139	0.153	0.226	0.258	0.276
		39	0.149	0.146	0.155	0.174	0.24	0.257	0.276	0.297	0.146	0.147	0.157	0.178	0.229	0.263	0.277	0.294	0.146	0.145	0.156	0.174	0.235	0.268	0.278	0.297	0.146	0.145	0.144	0.163	0.23	0.267	0.281	0.291	0.142	0.142	0.141	0.152	0.225	0.259	0.29	0.292	0.141	0.143	0.139	0.15	0.225	0.257	0.274
		40	0.149	0.146	0.15	0.171	0.239	0.256	0.275	0.296	0.146	0.145	0.153	0.174	0.228	0.263	0.276	0.293	0.146	0.145	0.152	0.172	0.233	0.268	0.277	0.295	0.146	0.145	0.143	0.161	0.229	0.265	0.279	0.29	0.142	0.141	0.141	0.15	0.224	0.258	0.289	0.291	0.142	0.143	0.139	0.149	0.224	0.256	0.273
		41	0.149	0.145	0.146	0.167	0.238	0.255	0.274	0.294	0.146	0.145	0.148	0.171	0.227	0.262	0.275	0.292	0.146	0.145	0.148	0.168	0.232	0.266	0.275	0.294	0.147	0.145	0.143	0.159	0.228	0.265	0.279	0.288	0.142	0.141	0.14	0.148	0.222	0.256	0.287	0.29	0.141	0.142	0.138	0.147	0.222	0.254	0.272
		42	0.15	0.145	0.145	0.164	0.237	0.254	0.273	0.293	0.146	0.145	0.145	0.168	0.226	0.261	0.274	0.291	0.146	0.145	0.146	0.165	0.232	0.265	0.274	0.293	0.146	0.145	0.143	0.157	0.226	0.263	0.278	0.287	0.141	0.141	0.141	0.146	0.221	0.255	0.286	0.289	0.141	0.142	0.139	0.146	0.221	0.253	0.271
		43	0.149	0.145	0.143	0.161	0.236	0.253	0.272	0.292	0.145	0.145	0.145	0.165	0.224	0.259	0.273	0.289	0.146	0.145	0.146	0.162	0.23	0.264	0.273	0.292	0.147	0.145	0.143	0.156	0.225	0.262	0.276	0.285	0.142	0.142	0.141	0.145	0.221	0.254	0.285	0.287	0.141	0.142	0.138	0.144	0.22	0.252	0.269
		44	0.149	0.145	0.143	0.159	0.235	0.252	0.27	0.291	0.146	0.145	0.144	0.163	0.223	0.258	0.271	0.289	0.146	0.144	0.146	0.16	0.229	0.263	0.272	0.291	0.146	0.145	0.143	0.154	0.224	0.26	0.274	0.285	0.142	0.142	0.141	0.144	0.219	0.253	0.284	0.286	0.141	0.142	0.138	0.143	0.218	0.251	0.268
		45	0.149	0.145	0.143	0.157	0.234	0.25	0.27	0.29	0.145	0.145	0.144	0.16	0.222	0.257	0.271	0.287	0.146	0.144	0.146	0.158	0.228	0.261	0.271	0.29	0.146	0.145	0.143	0.153	0.223	0.259	0.273	0.283	0.142	0.141	0.141	0.143	0.218	0.251	0.282	0.285	0.142	0.142	0.138	0.142	0.217	0.25	0.267
		46	0.149	0.145	0.143	0.154	0.234	0.249	0.269	0.289	0.145	0.144	0.144	0.158	0.221	0.256	0.27	0.286	0.146	0.145	0.146	0.155	0.227	0.261	0.27	0.288	0.146	0.146	0.143	0.152	0.222	0.258	0.272	0.282	0.142	0.141	0.14	0.142	0.216	0.25	0.281	0.284	0.141	0.141	0.139	0.141	0.216	0.248	0.265
			1a	1b	1c	1d	1e	1f	1g	1h	2a	2b	2c	2d	2e	2f	2g	2h	3a	3b	3c	3d	3e	3f	3g	3h	4a	4b	4c	4d	4e	4f	4g	4h	5a	5b	5c	5d	5e	5f	5g	5h	6a	6b	6c	6d	6e	6f	6g
		Best-fit values
		Slope	-0.00548	-0.005137	-0.004879	-0.004478	-0.003304	-0.002311	-0.001607	-0.001193	-0.005399	-0.005106	-0.004774	-0.004369	-0.003488	-0.002195	-0.001524	-0.00115	-0.005384	-0.005087	-0.004777	-0.004382	-0.003449	-0.002061	-0.001522	-0.001161	-0.005493	-0.005277	-0.004991	-0.004734	-0.003531	-0.002183	-0.001561	-0.001269	-0.005644	-0.005265	-0.005088	-0.004809	-0.003438	-0.002068	-0.001305	-0.001318	-0.005532	-0.005228	-0.005077	-0.004821	-0.00336	-0.001958	-0.001613
		Y-intercept	0.3528	0.3459	0.3446	0.3422	0.3429	0.3288	0.3309	0.3435	0.3478	0.3465	0.3445	0.3437	0.3377	0.3326	0.33	0.3389	0.3442	0.3437	0.3433	0.3399	0.3413	0.3333	0.3304	0.3421	0.3436	0.3426	0.3366	0.3379	0.3359	0.336	0.3389	0.3405	0.3391	0.3335	0.3336	0.3291	0.3277	0.3262	0.337	0.3435	0.3289	0.3288	0.3248	0.3259	0.3249	0.3206	0.3313
		X-intercept	64.38	67.32	70.62	76.43	103.8	142.3	205.9	287.8	64.41	67.86	72.17	78.66	96.81	151.5	216.5	294.7	63.92	67.57	71.88	77.58	98.96	161.7	217.1	294.6	62.56	64.92	67.43	71.38	95.15	153.9	217	268.4	60.07	63.35	65.56	68.44	95.31	157.7	258.1	260.6	59.46	62.89	63.97	67.61	96.69	163.7	205.4
		1/slope	-182.5	-194.6	-204.9	-223.3	-302.6	-432.7	-622.1	-838	-185.2	-195.8	-209.5	-228.9	-286.7	-455.6	-656.2	-869.6	-185.7	-196.6	-209.4	-228.2	-289.9	-485.2	-657	-861.1	-182	-189.5	-200.4	-211.2	-283.2	-458.1	-640.5	-788.3	-177.2	-189.9	-196.5	-207.9	-290.9	-483.5	-766	-758.8	-180.8	-191.3	-197	-207.4	-297.6	-510.6	-620.1
		Std. Error
		Slope	1.937e-05	2.161e-05	1.728e-05	1.289e-05	5.328e-05	9.267e-05	6.507e-05	1.229e-05	2.673e-05	2.952e-05	2.197e-05	1.873e-05	4.878e-05	8.859e-05	5.277e-05	1.029e-05	1.845e-05	2.878e-05	1.98e-05	1.159e-05	5.689e-05	8.796e-05	5.036e-05	1.047e-05	1.984e-05	2.251e-05	2.259e-05	1.453e-05	0.0001016	0.0001088	2.395e-05	8.216e-06	1.066e-05	1.995e-05	1.371e-05	8.57e-06	0.0001105	0.000103	6.041e-05	8.19e-06	1.503e-05	1.292e-05	1.485e-05	1.143e-05	0.0001194	0.0001005	5.335e-05
		Y-intercept	0.0003439	0.0003836	0.0003068	0.0002289	0.0009458	0.001645	0.001155	0.0002181	0.0004745	0.0005242	0.00039	0.0003326	0.000866	0.001573	0.0009369	0.0001828	0.0003276	0.000511	0.0003515	0.0002057	0.00101	0.001561	0.000894	0.0001859	0.0003523	0.0003996	0.000401	0.000258	0.001804	0.001931	0.0004252	0.0001459	0.0001892	0.0003542	0.0002435	0.0001521	0.001962	0.001828	0.001073	0.0001454	0.0002669	0.0002293	0.0002637	0.0002029	0.002119	0.001784	0.0009472
																	x = (y-b)/m	Activity in 30 min
			Std		Std curve formula					WT FL MP - 1	WT FL MP - 2	WT FL MP - 3	17231 - 1	17231 -2	17231 - 3	NC		WT FL MP - 1	WT FL MP - 2	WT FL MP - 3	17231 - 1	17231 -2	17231 - 3	NC
		0	0		Best-fit values				0	-0.001193	-0.00115	-0.001161	-0.001269	-0.001318	-0.001286	-0.0003346		23720	22860	23080	25240	26220	25580	6552
		39.063	0		Slope	-4.638e-08			12.5	-0.001607	-0.001524	-0.001522	-0.001561	-0.001305	-0.001613	-0.0002841		32000	30340	30300	31080	25960	32120	5542
		78.125	-2.601e-05		Y-intercept	-7.02e-06			25	-0.002311	-0.002195	-0.002061	-0.002183	-0.002068	-0.001958	-0.0002467		46080	43760	41080	43520	41220	39020	4794
		156.25	-9.481e-06		X-intercept	-151.4			50	-0.003304	-0.003488	-0.003449	-0.003531	-0.003438	-0.00336	-0.0002494		65940	69620	68840	70480	68620	67060	4848
		312.5	-1.653e-05		1/slope	-21561000			100	-0.004478	-0.004369	-0.004382	-0.004734	-0.004809	-0.004821	-0.0002857		89420	87240	87500	94540	96040	96280	5574
		625	-3.946e-05						200	-0.004879	-0.004774	-0.004777	-0.004991	-0.005088	-0.005077	-0.0002403		97440	95340	95400	99680	101620	101400	4666
		1250	-7.917e-05						400	-0.005137	-0.005106	-0.005087	-0.005277	-0.005265	-0.005228	-0.0002345		102600	101980	101600	105400	105160	104420	4550
		2500	-0.0001156						800	-0.00548	-0.005399	-0.005384	-0.005493	-0.005644	-0.005532	-0.0002521		109460	107840	107540	109720	112740	110500	4902
																		Activity per min
																		WT FL MP - 1	WT FL MP - 2	WT FL MP - 3	17231 - 1	17231 -2	17231 - 3	NC
																	0	790.667	762	769.333	841.333	874	852.667	218.4
																	12.5	1066.67	1011.33	1010	1036	865.333	1070.67	184.733
																	25	1536	1458.67	1369.33	1450.67	1374	1300.67	159.8
																	50	2198	2320.67	2294.67	2349.33	2287.33	2235.33	161.6
																	100	2980.67	2908	2916.67	3151.33	3201.33	3209.33	185.8
																	200	3248	3178	3180	3322.67	3387.33	3380	155.533
																	400	3420	3399.33	3386.67	3513.33	3505.33	3480.67	151.667
																	800	3648.67	3594.67	3584.67	3657.33	3758	3683.33	163.4
																	Subtract zero
																		WT FL MP - 1	WT FL MP - 2	WT FL MP - 3	17231 - 1	17231 -2	17231 - 3	NC
																	0	0.666667	0	0.333333	0.333333	0	0.666667	0.4
																	12.5	276.667	249.333	241	195	-8.66667	218.667	-33.2667
																	25	746	696.667	600.333	609.667	500	448.667	-58.2
																	50	1408	1558.67	1525.67	1508.33	1413.33	1383.33	-56.4
																	100	2190.67	2146	2147.67	2310.33	2327.33	2357.33	-32.2
																	200	2458	2416	2411	2481.67	2513.33	2528	-62.4667
																	400	2630	2637.33	2617.67	2672.33	2631.33	2628.67	-66.3333
																	800	2858.67	2832.67	2815.67	2816.33	2884	2831.33	-54.6
Date- 082021_for HsFN3K-WT (another replicate)
		1a	1b	1c	1d	1e	1f	1g	1h	2a	2b	2c	2d	2e	2f	2g	2h	3a	3b	3c	3d	3e	3f	3g	3h	4a	4b	4c	4d	4e	4f	4g	4h	5a	5b	5c	5d	5e	5f	5g	5h	6a	6b	6c	6d	6e	6f	6g	6h
	1	0.348	0.331	0.333	0.329	0.334	0.324	0.325	0.332	0.343	0.329	0.333	0.331	0.331	0.332	0.324	0.332	0.329	0.331	0.331	0.33	0.334	0.331	0.327	0.332	0.317	0.322	0.321	0.326	0.335	0.334	0.334	0.33	0.314	0.313	0.315	0.316	0.328	0.327	0.33	0.331	0.307	0.31	0.311	0.314	0.325	0.326	0.329	0.331
	2	0.343	0.326	0.328	0.325	0.329	0.32	0.321	0.331	0.338	0.324	0.328	0.327	0.327	0.328	0.32	0.33	0.323	0.325	0.326	0.324	0.331	0.328	0.324	0.33	0.31	0.315	0.315	0.321	0.331	0.33	0.331	0.328	0.307	0.306	0.308	0.311	0.324	0.324	0.327	0.33	0.299	0.304	0.305	0.309	0.321	0.322	0.324	0.329
	3	0.338	0.322	0.324	0.321	0.326	0.317	0.319	0.329	0.333	0.32	0.324	0.323	0.324	0.325	0.32	0.329	0.318	0.321	0.322	0.321	0.327	0.324	0.32	0.329	0.302	0.309	0.309	0.316	0.327	0.327	0.329	0.327	0.299	0.3	0.302	0.306	0.32	0.321	0.325	0.329	0.291	0.297	0.299	0.304	0.317	0.319	0.322	0.328
	4	0.334	0.317	0.319	0.317	0.322	0.314	0.316	0.328	0.329	0.315	0.32	0.319	0.32	0.322	0.317	0.328	0.313	0.316	0.318	0.317	0.324	0.321	0.318	0.328	0.295	0.302	0.303	0.311	0.323	0.324	0.326	0.326	0.291	0.293	0.296	0.3	0.316	0.317	0.322	0.328	0.282	0.291	0.292	0.299	0.313	0.316	0.319	0.328
	5	0.328	0.313	0.315	0.313	0.318	0.311	0.314	0.327	0.323	0.31	0.315	0.315	0.317	0.319	0.315	0.327	0.308	0.312	0.315	0.312	0.32	0.319	0.315	0.327	0.287	0.295	0.297	0.306	0.319	0.321	0.324	0.325	0.283	0.286	0.29	0.295	0.312	0.314	0.32	0.327	0.274	0.284	0.286	0.293	0.308	0.312	0.317	0.327
	6	0.323	0.308	0.311	0.309	0.315	0.308	0.311	0.326	0.318	0.306	0.311	0.311	0.313	0.316	0.313	0.325	0.303	0.307	0.311	0.308	0.317	0.316	0.313	0.325	0.279	0.288	0.29	0.301	0.315	0.317	0.321	0.324	0.275	0.279	0.284	0.29	0.307	0.311	0.318	0.325	0.266	0.277	0.28	0.288	0.304	0.309	0.315	0.325
	7	0.318	0.303	0.306	0.305	0.311	0.305	0.308	0.326	0.313	0.301	0.306	0.307	0.309	0.313	0.31	0.325	0.298	0.302	0.308	0.304	0.313	0.312	0.31	0.325	0.271	0.281	0.284	0.295	0.311	0.314	0.319	0.322	0.267	0.272	0.277	0.285	0.303	0.307	0.315	0.324	0.257	0.269	0.273	0.281	0.299	0.305	0.312	0.325
	8	0.312	0.298	0.301	0.301	0.307	0.302	0.306	0.325	0.308	0.296	0.302	0.302	0.306	0.309	0.307	0.323	0.292	0.297	0.305	0.3	0.309	0.309	0.308	0.323	0.262	0.274	0.278	0.29	0.308	0.31	0.316	0.321	0.258	0.264	0.27	0.279	0.298	0.303	0.313	0.323	0.248	0.262	0.266	0.275	0.294	0.303	0.31	0.323
	9	0.307	0.292	0.296	0.297	0.303	0.298	0.304	0.323	0.302	0.29	0.297	0.298	0.302	0.306	0.305	0.322	0.287	0.292	0.301	0.295	0.304	0.306	0.306	0.322	0.254	0.267	0.271	0.284	0.304	0.307	0.314	0.321	0.25	0.256	0.264	0.273	0.293	0.3	0.311	0.322	0.24	0.253	0.259	0.27	0.289	0.298	0.308	0.321
	10	0.302	0.287	0.291	0.291	0.299	0.295	0.301	0.322	0.296	0.285	0.292	0.293	0.297	0.303	0.303	0.321	0.282	0.287	0.296	0.291	0.3	0.302	0.304	0.321	0.246	0.259	0.264	0.278	0.3	0.303	0.312	0.319	0.242	0.249	0.258	0.268	0.288	0.296	0.309	0.322	0.231	0.246	0.252	0.264	0.285	0.294	0.305	0.32
	11	0.296	0.282	0.286	0.287	0.295	0.292	0.299	0.321	0.291	0.28	0.287	0.289	0.293	0.299	0.301	0.32	0.277	0.281	0.291	0.286	0.296	0.299	0.302	0.32	0.238	0.251	0.258	0.273	0.296	0.3	0.31	0.318	0.233	0.242	0.252	0.263	0.284	0.294	0.307	0.32	0.223	0.239	0.245	0.259	0.281	0.292	0.303	0.319
	12	0.29	0.277	0.281	0.282	0.291	0.289	0.297	0.32	0.285	0.275	0.282	0.284	0.289	0.296	0.299	0.319	0.271	0.277	0.287	0.282	0.293	0.296	0.301	0.319	0.23	0.243	0.251	0.267	0.291	0.298	0.308	0.317	0.225	0.235	0.245	0.257	0.28	0.291	0.306	0.319	0.214	0.231	0.238	0.254	0.277	0.289	0.302	0.318
	13	0.285	0.272	0.277	0.278	0.287	0.286	0.296	0.319	0.28	0.27	0.277	0.28	0.285	0.293	0.297	0.318	0.266	0.272	0.282	0.278	0.289	0.294	0.299	0.318	0.221	0.235	0.245	0.262	0.287	0.295	0.307	0.316	0.217	0.228	0.239	0.252	0.276	0.288	0.305	0.318	0.206	0.223	0.232	0.248	0.273	0.287	0.3	0.317
	14	0.28	0.267	0.272	0.273	0.283	0.283	0.294	0.318	0.274	0.265	0.272	0.276	0.282	0.29	0.296	0.317	0.261	0.267	0.278	0.273	0.285	0.291	0.297	0.317	0.213	0.228	0.239	0.257	0.283	0.293	0.306	0.315	0.209	0.22	0.233	0.247	0.273	0.286	0.303	0.317	0.198	0.216	0.226	0.243	0.269	0.285	0.3	0.315
	15	0.274	0.261	0.266	0.269	0.279	0.28	0.293	0.317	0.269	0.259	0.267	0.271	0.278	0.288	0.295	0.316	0.255	0.261	0.272	0.269	0.281	0.288	0.296	0.316	0.205	0.221	0.233	0.252	0.278	0.29	0.305	0.314	0.201	0.213	0.226	0.242	0.269	0.284	0.302	0.316	0.189	0.208	0.219	0.238	0.265	0.282	0.298	0.315
	16	0.268	0.256	0.261	0.264	0.275	0.278	0.292	0.316	0.263	0.254	0.263	0.267	0.274	0.285	0.293	0.314	0.249	0.256	0.268	0.264	0.277	0.286	0.295	0.315	0.197	0.214	0.226	0.247	0.275	0.288	0.303	0.313	0.192	0.206	0.22	0.237	0.265	0.282	0.3	0.315	0.181	0.201	0.212	0.233	0.261	0.281	0.297	0.313
	17	0.262	0.25	0.257	0.259	0.272	0.276	0.291	0.314	0.257	0.249	0.258	0.262	0.27	0.283	0.292	0.314	0.244	0.251	0.263	0.26	0.274	0.284	0.294	0.314	0.189	0.206	0.22	0.242	0.271	0.286	0.303	0.312	0.184	0.199	0.214	0.232	0.262	0.28	0.299	0.314	0.173	0.193	0.206	0.228	0.258	0.28	0.296	0.312
	18	0.257	0.245	0.252	0.255	0.268	0.274	0.289	0.313	0.252	0.243	0.253	0.258	0.267	0.281	0.291	0.312	0.238	0.246	0.258	0.256	0.27	0.283	0.293	0.313	0.181	0.199	0.214	0.237	0.269	0.284	0.301	0.311	0.176	0.192	0.207	0.227	0.258	0.279	0.298	0.313	0.164	0.186	0.2	0.223	0.255	0.278	0.295	0.311
	19	0.251	0.24	0.246	0.251	0.264	0.273	0.288	0.313	0.246	0.237	0.248	0.253	0.263	0.279	0.29	0.311	0.233	0.241	0.255	0.251	0.267	0.281	0.292	0.311	0.173	0.192	0.207	0.233	0.266	0.283	0.3	0.31	0.168	0.185	0.201	0.222	0.255	0.277	0.297	0.312	0.156	0.179	0.193	0.218	0.252	0.277	0.294	0.31
	20	0.245	0.234	0.241	0.246	0.261	0.272	0.287	0.311	0.24	0.232	0.242	0.248	0.259	0.278	0.289	0.31	0.227	0.235	0.248	0.247	0.263	0.28	0.291	0.31	0.165	0.185	0.201	0.228	0.264	0.281	0.299	0.309	0.16	0.178	0.195	0.217	0.252	0.276	0.296	0.311	0.148	0.171	0.187	0.213	0.248	0.275	0.293	0.309
	21	0.24	0.229	0.236	0.241	0.257	0.271	0.286	0.31	0.234	0.227	0.238	0.244	0.256	0.277	0.288	0.309	0.222	0.23	0.244	0.243	0.26	0.278	0.29	0.309	0.158	0.178	0.195	0.223	0.262	0.28	0.298	0.308	0.152	0.171	0.189	0.212	0.249	0.275	0.295	0.31	0.144	0.164	0.181	0.208	0.246	0.275	0.292	0.308
	22	0.234	0.224	0.231	0.237	0.254	0.27	0.285	0.309	0.229	0.222	0.233	0.239	0.252	0.275	0.287	0.308	0.216	0.225	0.239	0.238	0.256	0.277	0.289	0.308	0.151	0.171	0.189	0.218	0.259	0.279	0.297	0.307	0.146	0.164	0.183	0.207	0.246	0.274	0.294	0.309	0.144	0.158	0.175	0.204	0.243	0.273	0.291	0.307
	23	0.228	0.219	0.226	0.233	0.251	0.269	0.284	0.308	0.223	0.216	0.228	0.235	0.249	0.274	0.286	0.307	0.21	0.22	0.234	0.234	0.253	0.276	0.287	0.307	0.147	0.164	0.183	0.214	0.257	0.278	0.296	0.306	0.145	0.157	0.176	0.203	0.244	0.273	0.293	0.307	0.143	0.151	0.169	0.199	0.241	0.272	0.29	0.306
	24	0.223	0.213	0.221	0.228	0.247	0.268	0.283	0.306	0.217	0.211	0.223	0.231	0.246	0.273	0.285	0.305	0.205	0.214	0.229	0.23	0.25	0.275	0.287	0.306	0.147	0.157	0.177	0.209	0.253	0.277	0.295	0.305	0.145	0.15	0.171	0.198	0.241	0.272	0.292	0.306	0.143	0.147	0.162	0.194	0.239	0.271	0.289	0.305
	25	0.217	0.208	0.216	0.224	0.244	0.267	0.282	0.305	0.211	0.206	0.218	0.227	0.243	0.272	0.284	0.304	0.199	0.209	0.224	0.225	0.247	0.274	0.285	0.305	0.146	0.151	0.171	0.205	0.25	0.276	0.294	0.304	0.145	0.145	0.166	0.194	0.239	0.27	0.291	0.305	0.143	0.147	0.157	0.19	0.237	0.27	0.288	0.303
	26	0.212	0.203	0.212	0.22	0.242	0.266	0.281	0.304	0.206	0.2	0.213	0.222	0.241	0.271	0.282	0.303	0.193	0.204	0.219	0.221	0.244	0.273	0.284	0.304	0.146	0.147	0.166	0.201	0.245	0.275	0.293	0.303	0.145	0.143	0.159	0.19	0.237	0.269	0.29	0.304	0.143	0.147	0.151	0.186	0.236	0.269	0.287	0.302
	27	0.206	0.198	0.206	0.215	0.24	0.265	0.28	0.303	0.201	0.195	0.208	0.218	0.238	0.27	0.281	0.302	0.188	0.199	0.214	0.217	0.242	0.272	0.283	0.303	0.146	0.147	0.16	0.196	0.244	0.274	0.292	0.302	0.145	0.143	0.154	0.186	0.236	0.268	0.289	0.303	0.143	0.147	0.146	0.181	0.235	0.268	0.285	0.301
	28	0.2	0.192	0.202	0.211	0.237	0.263	0.278	0.302	0.195	0.189	0.203	0.214	0.236	0.269	0.28	0.301	0.183	0.194	0.209	0.213	0.24	0.271	0.282	0.301	0.146	0.147	0.154	0.193	0.242	0.273	0.29	0.3	0.146	0.143	0.148	0.182	0.235	0.267	0.288	0.302	0.143	0.147	0.142	0.178	0.233	0.267	0.284	0.3
	29	0.195	0.187	0.197	0.207	0.236	0.262	0.277	0.301	0.189	0.184	0.198	0.21	0.234	0.268	0.279	0.3	0.178	0.189	0.205	0.209	0.238	0.27	0.281	0.3	0.147	0.147	0.15	0.189	0.241	0.272	0.29	0.299	0.145	0.143	0.144	0.178	0.233	0.266	0.287	0.301	0.144	0.147	0.142	0.173	0.232	0.266	0.283	0.3
	30	0.19	0.181	0.192	0.202	0.234	0.261	0.276	0.3	0.183	0.179	0.193	0.205	0.233	0.267	0.278	0.299	0.172	0.183	0.199	0.205	0.236	0.269	0.28	0.299	0.146	0.146	0.147	0.185	0.24	0.271	0.288	0.298	0.145	0.143	0.143	0.174	0.232	0.265	0.286	0.3	0.143	0.146	0.142	0.171	0.231	0.265	0.282	0.298
	31	0.184	0.176	0.186	0.198	0.233	0.259	0.275	0.299	0.178	0.173	0.188	0.202	0.231	0.266	0.277	0.298	0.166	0.179	0.194	0.201	0.235	0.267	0.279	0.298	0.146	0.146	0.147	0.181	0.239	0.27	0.287	0.297	0.146	0.142	0.143	0.17	0.231	0.264	0.285	0.299	0.144	0.147	0.142	0.166	0.23	0.264	0.281	0.297
	32	0.179	0.171	0.182	0.194	0.232	0.258	0.274	0.298	0.172	0.168	0.183	0.198	0.23	0.265	0.276	0.296	0.16	0.173	0.19	0.197	0.234	0.266	0.278	0.297	0.146	0.146	0.146	0.177	0.237	0.269	0.287	0.296	0.145	0.143	0.143	0.166	0.23	0.263	0.284	0.298	0.143	0.146	0.142	0.163	0.228	0.263	0.28	0.296
	33	0.174	0.166	0.177	0.19	0.23	0.257	0.273	0.296	0.167	0.162	0.178	0.194	0.229	0.264	0.275	0.295	0.155	0.168	0.185	0.194	0.233	0.265	0.277	0.296	0.146	0.146	0.146	0.174	0.237	0.268	0.286	0.295	0.145	0.143	0.143	0.163	0.229	0.262	0.283	0.297	0.144	0.146	0.142	0.159	0.228	0.262	0.279	0.295
	34	0.168	0.161	0.172	0.186	0.229	0.256	0.272	0.295	0.162	0.157	0.174	0.19	0.228	0.262	0.274	0.294	0.15	0.164	0.18	0.189	0.232	0.264	0.276	0.295	0.146	0.146	0.146	0.171	0.236	0.267	0.285	0.294	0.146	0.143	0.143	0.16	0.228	0.261	0.282	0.295	0.143	0.146	0.142	0.156	0.226	0.261	0.278	0.294
	35	0.163	0.156	0.167	0.183	0.229	0.254	0.271	0.294	0.158	0.152	0.169	0.186	0.226	0.261	0.273	0.293	0.147	0.158	0.175	0.186	0.23	0.264	0.275	0.294	0.146	0.146	0.146	0.168	0.234	0.266	0.283	0.293	0.145	0.143	0.143	0.157	0.227	0.26	0.281	0.294	0.143	0.146	0.142	0.153	0.225	0.26	0.277	0.292
	36	0.16	0.151	0.163	0.179	0.227	0.253	0.27	0.293	0.157	0.148	0.164	0.182	0.225	0.26	0.272	0.292	0.146	0.153	0.171	0.183	0.229	0.262	0.274	0.293	0.146	0.146	0.146	0.165	0.233	0.264	0.282	0.292	0.145	0.142	0.143	0.154	0.227	0.259	0.28	0.293	0.143	0.146	0.141	0.15	0.224	0.259	0.276	0.291
	37	0.16	0.148	0.158	0.175	0.226	0.252	0.269	0.292	0.157	0.145	0.159	0.179	0.224	0.259	0.271	0.291	0.146	0.15	0.166	0.179	0.228	0.261	0.273	0.292	0.146	0.146	0.146	0.162	0.232	0.264	0.281	0.29	0.145	0.142	0.143	0.151	0.225	0.258	0.279	0.292	0.143	0.147	0.141	0.148	0.223	0.258	0.275	0.29
	38	0.16	0.146	0.153	0.172	0.225	0.251	0.268	0.291	0.157	0.144	0.155	0.175	0.223	0.258	0.269	0.291	0.146	0.151	0.161	0.176	0.227	0.26	0.272	0.29	0.146	0.146	0.146	0.16	0.231	0.262	0.28	0.29	0.145	0.142	0.143	0.149	0.224	0.257	0.279	0.291	0.143	0.146	0.142	0.146	0.222	0.257	0.274	0.289
	39	0.16	0.147	0.149	0.168	0.224	0.25	0.266	0.29	0.156	0.144	0.15	0.172	0.222	0.257	0.268	0.289	0.146	0.15	0.158	0.173	0.226	0.259	0.27	0.289	0.146	0.146	0.146	0.158	0.231	0.261	0.28	0.289	0.145	0.142	0.143	0.147	0.223	0.256	0.277	0.29	0.143	0.146	0.141	0.145	0.221	0.256	0.273	0.288
	40	0.16	0.147	0.148	0.165	0.223	0.249	0.266	0.289	0.157	0.144	0.149	0.169	0.221	0.256	0.267	0.288	0.146	0.151	0.157	0.17	0.225	0.258	0.269	0.288	0.146	0.146	0.146	0.156	0.23	0.26	0.278	0.288	0.145	0.143	0.143	0.145	0.222	0.255	0.276	0.289	0.143	0.146	0.142	0.145	0.22	0.255	0.272	0.287
	41	0.16	0.146	0.148	0.161	0.222	0.247	0.264	0.288	0.156	0.144	0.148	0.165	0.22	0.255	0.266	0.286	0.145	0.15	0.156	0.167	0.224	0.257	0.268	0.287	0.146	0.146	0.146	0.154	0.228	0.259	0.277	0.287	0.145	0.142	0.143	0.143	0.221	0.254	0.275	0.288	0.143	0.147	0.141	0.144	0.219	0.254	0.27	0.286
	42	0.16	0.147	0.148	0.158	0.22	0.247	0.263	0.286	0.156	0.143	0.148	0.162	0.219	0.254	0.265	0.285	0.146	0.151	0.156	0.165	0.223	0.256	0.267	0.286	0.146	0.147	0.146	0.153	0.227	0.258	0.276	0.286	0.145	0.142	0.143	0.142	0.22	0.253	0.273	0.287	0.143	0.146	0.141	0.144	0.218	0.253	0.27	0.285
	43	0.16	0.146	0.148	0.155	0.219	0.245	0.262	0.285	0.157	0.143	0.148	0.16	0.218	0.252	0.264	0.284	0.145	0.151	0.156	0.162	0.222	0.255	0.266	0.285	0.146	0.146	0.146	0.152	0.226	0.258	0.275	0.285	0.145	0.142	0.143	0.142	0.218	0.251	0.272	0.285	0.143	0.146	0.141	0.144	0.217	0.252	0.268	0.284
	44	0.16	0.146	0.148	0.153	0.218	0.245	0.261	0.284	0.157	0.144	0.148	0.157	0.217	0.252	0.263	0.283	0.146	0.151	0.156	0.16	0.221	0.254	0.265	0.284	0.146	0.146	0.146	0.151	0.226	0.256	0.274	0.283	0.145	0.142	0.143	0.142	0.217	0.251	0.271	0.284	0.143	0.146	0.142	0.144	0.216	0.251	0.267	0.283
	45	0.16	0.147	0.148	0.15	0.217	0.244	0.26	0.283	0.156	0.144	0.147	0.156	0.216	0.25	0.262	0.282	0.146	0.151	0.156	0.159	0.22	0.253	0.264	0.283	0.147	0.147	0.146	0.15	0.224	0.255	0.273	0.282	0.145	0.142	0.143	0.142	0.217	0.25	0.27	0.283	0.143	0.147	0.141	0.144	0.215	0.249	0.266	0.281
	46	0.16	0.147	0.148	0.148	0.216	0.242	0.259	0.282	0.157	0.144	0.147	0.153	0.214	0.249	0.261	0.281	0.146	0.151	0.155	0.157	0.218	0.252	0.263	0.281	0.146	0.146	0.146	0.15	0.223	0.254	0.272	0.281	0.145	0.142	0.143	0.142	0.216	0.249	0.269	0.282	0.143	0.146	0.141	0.144	0.213	0.248	0.265	0.28
			1a	1b	1c	1d	1e	1f	1g	1h	2a	2b	2c	2d	2e	2f	2g	2h	3a	3b	3c	3d	3e	3f	3g	3h	4a	4b	4c	4d	4e	4f	4g	4h	5a	5b	5c	5d	5e	5f	5g	5h	6a	6b	6c	6d	6e	6f	6g
		Best-fit values
		Slope	-0.005437	-0.005123	-0.004838	-0.004411	-0.003868	-0.002861	-0.00198	-0.001071	-0.005445	-0.005117	-0.004768	-0.00437	-0.003824	-0.002953	-0.001885	-0.001123	-0.005329	-0.005017	-0.004285	-0.004349	-0.003814	-0.002808	-0.001858	-0.001103	-0.008088	-0.007317	-0.006361	-0.005257	-0.00388	-0.002859	-0.001836	-0.00108	-0.008186	-0.007182	-0.006322	-0.005253	-0.004114	-0.002801	-0.001778	-0.001057	-0.00842	-0.007427	-0.006613	-0.005389	-0.004138	-0.002744	-0.001823
		Y-intercept	0.3551	0.3378	0.339	0.3349	0.3376	0.3249	0.3233	0.3328	0.3502	0.3357	0.3389	0.3366	0.3355	0.3333	0.3236	0.3324	0.3347	0.3365	0.3367	0.3341	0.3387	0.332	0.3248	0.3323	0.3267	0.3311	0.3281	0.3315	0.3384	0.3343	0.3327	0.3302	0.3235	0.3212	0.3212	0.3211	0.3313	0.3273	0.3288	0.3319	0.3158	0.32	0.3185	0.3193	0.3282	0.3253	0.3261
		X-intercept	65.32	65.95	70.06	75.93	87.26	113.6	163.3	310.6	64.31	65.61	71.09	77.02	87.72	112.9	171.7	296.1	62.8	67.07	78.59	76.82	88.83	118.2	174.8	301.3	40.39	45.25	51.58	63.06	87.2	116.9	181.2	305.9	39.52	44.72	50.8	61.12	80.55	116.8	184.9	314	37.5	43.08	48.16	59.24	79.3	118.5	178.8
		1/slope	-183.9	-195.2	-206.7	-226.7	-258.5	-349.5	-505.1	-933.3	-183.7	-195.4	-209.7	-228.8	-261.5	-338.7	-530.5	-890.8	-187.6	-199.3	-233.4	-229.9	-262.2	-356.2	-538.2	-906.6	-123.6	-136.7	-157.2	-190.2	-257.7	-349.7	-544.6	-926.2	-122.2	-139.2	-158.2	-190.4	-243.1	-357	-562.4	-945.9	-118.8	-134.6	-151.2	-185.5	-241.6	-364.4	-548.5
		Std. Error
		Slope	3.426e-05	3.535e-05	3.055e-05	3.261e-05	1.694e-05	6.443e-05	7.684e-05	1.724e-05	3.327e-05	3.639e-05	2.984e-05	2.452e-05	2.166e-05	5.799e-05	6.447e-05	1.463e-05	2.432e-05	2.641e-05	6.701e-05	1.796e-05	2.432e-05	6.923e-05	8.089e-05	1.5e-05	2.349e-05	3.685e-05	1.73e-05	3.324e-05	4.574e-05	7.68e-05	7.589e-05	1.467e-05	1.831e-05	2.273e-05	1.396e-05	2.286e-05	5.633e-05	9.147e-05	6.322e-05	1.302e-05	1.603e-05	3.847e-05	2.46e-05	3.693e-05	5.742e-05	0.000102	8.386e-05
		Y-intercept	0.0004104	0.0004235	0.000366	0.0003906	0.000203	0.0007718	0.0009205	0.0002065	0.0003985	0.0004359	0.0003574	0.0002938	0.0002595	0.0006947	0.0007723	0.0001752	0.0002913	0.0003164	0.0008027	0.0002152	0.0002913	0.0008293	0.000969	0.0001797	0.0002814	0.0004414	0.0002073	0.0003982	0.000548	0.00092	0.0009091	0.0001757	0.0002194	0.0002723	0.0001673	0.0002738	0.0006748	0.001096	0.0007573	0.0001559	0.000192	0.0004608	0.0002946	0.0004424	0.0006879	0.001222	0.001005
																	x = (y-b)/m	Activity in 20 min
			Std		Std curve formula					WT FL MP - 1	WT FL MP -2	WT FL MP - 3	WT FL DP - 1	WT FL DP - 2	WT FL DP - 3	NC		WT FL MP - 1	WT FL MP -2	WT FL MP - 3	WT FL DP - 1	WT FL DP - 2	WT FL DP - 3	NC
		0	-3.235e-05		Best-fit values				0	-0.001071	-0.001123	-0.001103	-0.00108	-0.001057	-0.001171	-0.000406		13816.9	14492.2	14232.5	13933.8	13635.1	15115.6	5180.52
		39.063	1.765e-05		Slope	-7.658e-08			12.5	-0.00198	-0.001885	-0.001858	-0.001836	-0.001778	-0.001823	-0.0003353		25622.1	24388.3	24037.7	23751.9	22998.7	23583.1	4262.34
		78.125	1.176e-05		Y-intercept	-7.13e-06			25	-0.002861	-0.002953	-0.002808	-0.002859	-0.002801	-0.002744	-0.0002909		37063.6	38258.4	36375.3	37037.7	36284.4	35544.2	3685.71
		156.25	-5.882e-06		X-intercept	-93.1			50	-0.003868	-0.003824	-0.003814	-0.00388	-0.004114	-0.004138	-0.0002902		50141.6	49570.1	49440.3	50297.4	53336.4	53648.1	3676.62
		312.5	-0.0002941		1/slope	-13058344			100	-0.004411	-0.00437	-0.004349	-0.005257	-0.005253	-0.005389	-0.0003053		57193.5	56661	56388.3	68180.5	68128.6	69894.8	3872.73
		625	-8.676e-05						200	-0.004838	-0.004768	-0.004285	-0.006361	-0.006322	-0.006613	-0.0002226		62739	61829.9	55557.1	82518.2	82011.7	85790.9	2798.7
		1250	-0.0001324						400	-0.005123	-0.005117	-0.005017	-0.007317	-0.007182	-0.007427	-0.0002346		66440.3	66362.3	65063.6	94933.8	93180.5	96362.3	2954.55
		2500	-0.0001779						800	-0.005437	-0.005445	-0.005329	-0.008088	-0.008186	-0.00842	-0.0003135		70518.2	70622.1	69115.6	104947	106219	109258	3979.22
																		Activity per min
																		WT FL MP - 1	WT FL MP -2	WT FL MP - 3	WT FL DP - 1	WT FL DP - 2	WT FL DP - 3	NC
																	0	690.844	724.61	711.623	696.688	681.753	755.779	259.026
																	12.5	1281.1	1219.42	1201.88	1187.6	1149.94	1179.16	213.117
																	25	1853.18	1912.92	1818.77	1851.88	1814.22	1777.21	184.286
																	50	2507.08	2478.51	2472.01	2514.87	2666.82	2682.4	183.831
																	100	2859.68	2833.05	2819.42	3409.03	3406.43	3494.74	193.636
																	200	3136.95	3091.49	2777.86	4125.91	4100.58	4289.55	139.935
																	400	3322.01	3318.12	3253.18	4746.69	4659.03	4818.12	147.727
																	800	3525.91	3531.1	3455.78	5247.34	5310.97	5462.92	198.961
																	Subtract zero
																		WT FL MP - 1	WT FL MP -2	WT FL MP - 3	WT FL DP - 1	WT FL DP - 2	WT FL DP - 3	NC
																	0	0.844156	0.61039	0.623377	0.688312	0.753247	0.779221	0.025974
																	12.5	591.104	495.416	490.883	491.597	468.935	424.156	-45.8831
																	25	1163.18	1188.92	1107.77	1155.88	1133.22	1022.21	-74.7143
																	50	1817.08	1754.51	1761.01	1818.87	1985.82	1927.4	-75.1688
																	100	2169.68	2109.05	2108.42	2713.03	2725.43	2739.74	-65.3636
																	200	2446.95	2367.49	2066.86	3429.91	3419.58	3534.55	-119.065
																	400	2632.01	2594.12	2542.18	4050.69	3978.03	4063.12	-111.273
																	800	2835.91	2807.1	2744.78	4551.34	4629.97	4707.92	-60.039
Date- 032222_for HsFN3K H288F
		10a	10b	10c	10d	10e	10f	10g	10h	11a	11b	11c	11d	11e	11f	11g	11h	1a	1b	1c	1d	1e	1f	1g	1h	2a	2b	2c	2d	2e	2f	2g	2h	3a	3b	3c	3d	3e	3f	3g	3h	4a	4b	4c	4d	4e	4f	4g	4h
	1	0.334	0.333	0.325	0.34	0.338	0.337	0.337	0.329	0.413	0.273	0.206	0.179	0.166	0.148	0.146	0.147	0.362	0.335	0.332	0.361	0.345	0.344	0.328	0.333	0.341	0.331	0.334	0.344	0.344	0.336	0.327	0.341	0.333	0.333	0.349	0.34	0.338	0.34	0.337	0.337	0.345	0.35	0.349	0.341	0.346	0.339	0.337	0.335
	2	0.334	0.332	0.325	0.34	0.337	0.337	0.335	0.328	0.413	0.273	0.206	0.18	0.166	0.148	0.146	0.147	0.357	0.33	0.326	0.36	0.344	0.34	0.333	0.334	0.336	0.326	0.33	0.339	0.343	0.332	0.329	0.339	0.328	0.327	0.345	0.335	0.337	0.336	0.334	0.335	0.342	0.348	0.346	0.339	0.344	0.337	0.335	0.331
	3	0.333	0.331	0.325	0.339	0.337	0.337	0.334	0.328	0.413	0.273	0.206	0.182	0.166	0.148	0.146	0.147	0.351	0.326	0.322	0.356	0.339	0.336	0.33	0.333	0.331	0.322	0.326	0.338	0.339	0.329	0.327	0.338	0.323	0.323	0.341	0.332	0.334	0.334	0.331	0.334	0.339	0.346	0.344	0.337	0.342	0.335	0.333	0.328
	4	0.333	0.331	0.325	0.339	0.337	0.336	0.333	0.327	0.413	0.273	0.206	0.184	0.166	0.148	0.146	0.147	0.346	0.321	0.319	0.354	0.336	0.333	0.328	0.332	0.326	0.318	0.322	0.335	0.336	0.326	0.325	0.341	0.319	0.318	0.337	0.329	0.331	0.331	0.329	0.333	0.336	0.344	0.343	0.335	0.34	0.333	0.331	0.327
	5	0.332	0.33	0.324	0.338	0.336	0.336	0.333	0.327	0.413	0.272	0.206	0.185	0.166	0.148	0.146	0.147	0.341	0.316	0.315	0.35	0.332	0.33	0.325	0.331	0.321	0.314	0.318	0.331	0.332	0.323	0.322	0.34	0.314	0.314	0.333	0.325	0.328	0.328	0.326	0.332	0.333	0.343	0.341	0.333	0.339	0.332	0.331	0.325
	6	0.332	0.33	0.324	0.338	0.335	0.335	0.332	0.326	0.413	0.272	0.205	0.186	0.166	0.148	0.146	0.147	0.335	0.312	0.311	0.346	0.328	0.327	0.323	0.33	0.317	0.31	0.314	0.327	0.329	0.32	0.32	0.339	0.309	0.31	0.329	0.322	0.325	0.326	0.324	0.331	0.33	0.34	0.339	0.332	0.337	0.33	0.331	0.323
	7	0.332	0.33	0.323	0.338	0.335	0.335	0.332	0.326	0.414	0.273	0.206	0.187	0.166	0.148	0.146	0.147	0.33	0.307	0.307	0.343	0.325	0.324	0.321	0.329	0.312	0.305	0.31	0.323	0.326	0.318	0.318	0.338	0.304	0.305	0.325	0.318	0.321	0.323	0.322	0.33	0.327	0.338	0.337	0.33	0.335	0.328	0.33	0.321
	8	0.331	0.33	0.323	0.338	0.335	0.335	0.332	0.325	0.415	0.273	0.206	0.188	0.166	0.148	0.146	0.147	0.325	0.302	0.302	0.341	0.321	0.321	0.318	0.328	0.307	0.301	0.306	0.32	0.322	0.315	0.316	0.337	0.299	0.302	0.321	0.314	0.318	0.32	0.32	0.329	0.323	0.336	0.336	0.328	0.334	0.327	0.329	0.319
	9	0.331	0.331	0.323	0.338	0.335	0.335	0.331	0.325	0.415	0.273	0.205	0.189	0.166	0.148	0.146	0.147	0.32	0.297	0.298	0.338	0.317	0.318	0.316	0.327	0.302	0.296	0.301	0.316	0.319	0.312	0.314	0.336	0.294	0.298	0.317	0.311	0.315	0.317	0.317	0.328	0.32	0.333	0.333	0.327	0.332	0.325	0.326	0.317
	10	0.331	0.33	0.323	0.338	0.335	0.335	0.331	0.325	0.416	0.273	0.206	0.189	0.166	0.148	0.146	0.147	0.314	0.292	0.293	0.334	0.313	0.315	0.314	0.326	0.297	0.292	0.297	0.312	0.315	0.309	0.312	0.335	0.29	0.294	0.312	0.307	0.311	0.315	0.315	0.327	0.316	0.331	0.331	0.325	0.33	0.323	0.324	0.315
	11	0.331	0.33	0.323	0.338	0.335	0.334	0.33	0.325	0.417	0.273	0.206	0.19	0.166	0.148	0.146	0.147	0.309	0.287	0.288	0.329	0.31	0.312	0.313	0.325	0.292	0.289	0.292	0.307	0.311	0.306	0.31	0.334	0.285	0.292	0.308	0.303	0.307	0.311	0.313	0.326	0.313	0.328	0.329	0.323	0.328	0.322	0.321	0.314
	12	0.331	0.33	0.323	0.338	0.335	0.334	0.33	0.325	0.417	0.273	0.205	0.19	0.166	0.148	0.146	0.147	0.303	0.282	0.284	0.325	0.306	0.309	0.311	0.324	0.286	0.289	0.288	0.303	0.308	0.304	0.309	0.333	0.28	0.29	0.304	0.3	0.304	0.308	0.31	0.325	0.309	0.326	0.327	0.321	0.326	0.32	0.319	0.311
	13	0.331	0.33	0.323	0.337	0.335	0.334	0.33	0.325	0.417	0.273	0.205	0.19	0.166	0.148	0.146	0.147	0.297	0.277	0.279	0.321	0.302	0.307	0.31	0.323	0.281	0.288	0.283	0.299	0.304	0.301	0.307	0.332	0.275	0.287	0.299	0.296	0.301	0.305	0.308	0.324	0.305	0.323	0.325	0.319	0.325	0.318	0.316	0.31
	14	0.33	0.33	0.323	0.337	0.334	0.334	0.33	0.325	0.417	0.273	0.205	0.189	0.167	0.148	0.146	0.147	0.292	0.272	0.274	0.315	0.299	0.304	0.308	0.322	0.276	0.282	0.279	0.295	0.301	0.299	0.306	0.331	0.27	0.283	0.295	0.292	0.297	0.302	0.307	0.323	0.302	0.321	0.323	0.317	0.323	0.316	0.314	0.308
	15	0.331	0.33	0.323	0.337	0.334	0.334	0.33	0.325	0.417	0.273	0.205	0.189	0.167	0.148	0.146	0.147	0.286	0.267	0.27	0.31	0.295	0.302	0.307	0.321	0.271	0.273	0.274	0.291	0.298	0.297	0.305	0.33	0.264	0.279	0.291	0.288	0.294	0.299	0.306	0.323	0.298	0.318	0.321	0.315	0.321	0.315	0.313	0.306
	16	0.33	0.329	0.323	0.337	0.334	0.334	0.329	0.325	0.417	0.273	0.205	0.188	0.167	0.149	0.146	0.147	0.281	0.261	0.265	0.306	0.292	0.3	0.306	0.32	0.265	0.266	0.27	0.287	0.295	0.294	0.304	0.329	0.26	0.275	0.286	0.284	0.291	0.297	0.305	0.321	0.294	0.315	0.318	0.313	0.319	0.313	0.311	0.304
	17	0.33	0.329	0.323	0.337	0.334	0.334	0.329	0.324	0.417	0.273	0.205	0.188	0.167	0.148	0.146	0.147	0.276	0.256	0.26	0.301	0.288	0.298	0.305	0.319	0.26	0.261	0.265	0.283	0.293	0.292	0.302	0.328	0.254	0.271	0.282	0.281	0.288	0.295	0.303	0.321	0.29	0.313	0.316	0.311	0.317	0.311	0.309	0.302
	18	0.33	0.328	0.323	0.337	0.334	0.334	0.329	0.325	0.417	0.273	0.205	0.187	0.168	0.148	0.146	0.147	0.27	0.251	0.255	0.296	0.285	0.296	0.303	0.318	0.255	0.258	0.261	0.279	0.291	0.291	0.302	0.327	0.249	0.268	0.277	0.277	0.284	0.294	0.302	0.319	0.286	0.31	0.314	0.309	0.315	0.309	0.307	0.3
	19	0.33	0.328	0.323	0.336	0.334	0.333	0.329	0.324	0.416	0.273	0.205	0.186	0.168	0.148	0.146	0.147	0.265	0.246	0.25	0.293	0.281	0.294	0.303	0.317	0.249	0.256	0.256	0.275	0.288	0.289	0.3	0.326	0.244	0.265	0.273	0.273	0.281	0.292	0.301	0.318	0.283	0.307	0.311	0.307	0.313	0.307	0.305	0.298
	20	0.33	0.328	0.323	0.336	0.334	0.333	0.329	0.324	0.416	0.273	0.205	0.186	0.168	0.148	0.146	0.147	0.259	0.241	0.246	0.29	0.278	0.293	0.301	0.317	0.244	0.25	0.252	0.271	0.286	0.287	0.3	0.325	0.239	0.261	0.268	0.269	0.278	0.29	0.3	0.317	0.279	0.304	0.309	0.305	0.311	0.305	0.303	0.296
	21	0.33	0.328	0.322	0.336	0.333	0.333	0.329	0.324	0.416	0.273	0.205	0.186	0.168	0.149	0.146	0.147	0.254	0.236	0.241	0.282	0.275	0.292	0.3	0.316	0.239	0.243	0.247	0.267	0.283	0.286	0.298	0.324	0.234	0.257	0.264	0.265	0.275	0.289	0.299	0.317	0.275	0.301	0.307	0.303	0.309	0.303	0.301	0.295
	22	0.33	0.328	0.322	0.336	0.333	0.333	0.329	0.324	0.416	0.273	0.205	0.185	0.167	0.148	0.146	0.147	0.248	0.23	0.236	0.278	0.272	0.29	0.299	0.315	0.233	0.237	0.242	0.263	0.28	0.285	0.298	0.323	0.228	0.252	0.259	0.261	0.272	0.288	0.298	0.315	0.271	0.298	0.304	0.301	0.308	0.301	0.299	0.292
	23	0.329	0.328	0.322	0.336	0.333	0.333	0.328	0.324	0.415	0.272	0.205	0.185	0.167	0.148	0.146	0.147	0.243	0.225	0.231	0.273	0.269	0.289	0.298	0.315	0.228	0.231	0.238	0.259	0.277	0.283	0.296	0.322	0.223	0.246	0.255	0.257	0.27	0.286	0.297	0.314	0.267	0.295	0.302	0.299	0.305	0.299	0.297	0.29
	24	0.329	0.328	0.322	0.336	0.333	0.333	0.328	0.324	0.415	0.272	0.205	0.185	0.167	0.149	0.146	0.147	0.237	0.22	0.226	0.269	0.266	0.288	0.297	0.314	0.222	0.225	0.233	0.255	0.274	0.282	0.295	0.321	0.217	0.24	0.25	0.253	0.267	0.285	0.296	0.313	0.263	0.292	0.299	0.297	0.303	0.297	0.295	0.289
	25	0.329	0.328	0.322	0.336	0.333	0.333	0.328	0.323	0.415	0.272	0.205	0.185	0.167	0.148	0.146	0.147	0.232	0.215	0.222	0.265	0.264	0.287	0.296	0.313	0.217	0.22	0.229	0.251	0.271	0.281	0.294	0.32	0.212	0.235	0.246	0.249	0.264	0.284	0.295	0.312	0.259	0.29	0.297	0.294	0.301	0.295	0.293	0.287
	26	0.329	0.328	0.322	0.336	0.333	0.332	0.328	0.323	0.415	0.272	0.205	0.184	0.167	0.149	0.146	0.147	0.226	0.21	0.217	0.262	0.261	0.286	0.295	0.312	0.211	0.214	0.224	0.247	0.268	0.28	0.294	0.319	0.207	0.229	0.241	0.245	0.262	0.283	0.294	0.311	0.255	0.286	0.295	0.292	0.299	0.294	0.291	0.284
	27	0.329	0.328	0.322	0.335	0.333	0.333	0.328	0.323	0.415	0.272	0.205	0.184	0.167	0.148	0.146	0.147	0.221	0.204	0.212	0.259	0.259	0.284	0.294	0.311	0.206	0.208	0.219	0.243	0.266	0.279	0.292	0.317	0.202	0.224	0.237	0.241	0.259	0.282	0.293	0.31	0.251	0.283	0.292	0.29	0.297	0.291	0.289	0.282
	28	0.329	0.328	0.322	0.335	0.333	0.332	0.328	0.323	0.414	0.272	0.205	0.184	0.167	0.149	0.146	0.147	0.215	0.2	0.207	0.252	0.257	0.284	0.293	0.31	0.201	0.203	0.215	0.239	0.263	0.278	0.292	0.316	0.197	0.219	0.232	0.237	0.257	0.281	0.292	0.309	0.247	0.281	0.29	0.288	0.295	0.29	0.288	0.28
	29	0.329	0.327	0.322	0.335	0.333	0.332	0.328	0.323	0.414	0.272	0.205	0.184	0.167	0.149	0.146	0.147	0.209	0.194	0.203	0.248	0.255	0.282	0.292	0.309	0.196	0.198	0.21	0.235	0.261	0.277	0.29	0.315	0.192	0.214	0.228	0.233	0.255	0.28	0.292	0.308	0.243	0.278	0.288	0.286	0.293	0.288	0.285	0.279
	30	0.328	0.327	0.321	0.335	0.333	0.332	0.327	0.322	0.414	0.272	0.205	0.184	0.167	0.148	0.146	0.147	0.204	0.189	0.198	0.244	0.254	0.281	0.291	0.307	0.19	0.193	0.206	0.231	0.259	0.276	0.29	0.314	0.186	0.209	0.223	0.229	0.253	0.279	0.291	0.307	0.239	0.275	0.285	0.284	0.291	0.285	0.283	0.276
	31	0.328	0.327	0.321	0.335	0.332	0.332	0.327	0.322	0.413	0.272	0.205	0.184	0.167	0.149	0.146	0.147	0.199	0.184	0.193	0.24	0.252	0.28	0.289	0.306	0.185	0.188	0.201	0.228	0.257	0.275	0.288	0.313	0.181	0.204	0.219	0.226	0.252	0.278	0.29	0.306	0.235	0.272	0.283	0.281	0.289	0.284	0.281	0.274
	32	0.328	0.326	0.321	0.335	0.332	0.332	0.327	0.322	0.413	0.272	0.205	0.183	0.167	0.149	0.146	0.148	0.194	0.179	0.188	0.237	0.251	0.279	0.289	0.304	0.18	0.183	0.197	0.224	0.255	0.274	0.288	0.312	0.176	0.199	0.214	0.222	0.25	0.277	0.288	0.305	0.231	0.269	0.281	0.279	0.287	0.281	0.279	0.272
	33	0.328	0.326	0.321	0.335	0.332	0.331	0.327	0.322	0.413	0.271	0.205	0.183	0.167	0.149	0.146	0.148	0.189	0.174	0.184	0.233	0.25	0.278	0.288	0.303	0.175	0.179	0.192	0.22	0.254	0.273	0.286	0.311	0.172	0.194	0.21	0.218	0.249	0.276	0.287	0.304	0.227	0.266	0.279	0.277	0.285	0.28	0.277	0.27
	34	0.328	0.326	0.321	0.335	0.332	0.331	0.327	0.322	0.413	0.271	0.205	0.183	0.167	0.148	0.146	0.148	0.186	0.169	0.179	0.231	0.248	0.277	0.286	0.302	0.17	0.174	0.188	0.217	0.252	0.272	0.286	0.31	0.167	0.189	0.206	0.214	0.248	0.275	0.287	0.302	0.223	0.263	0.276	0.275	0.283	0.278	0.275	0.268
	35	0.328	0.326	0.321	0.335	0.332	0.331	0.327	0.322	0.413	0.271	0.205	0.183	0.167	0.149	0.146	0.148	0.185	0.166	0.175	0.225	0.248	0.276	0.285	0.301	0.167	0.169	0.183	0.213	0.251	0.271	0.284	0.309	0.164	0.184	0.201	0.211	0.247	0.274	0.286	0.302	0.219	0.26	0.274	0.273	0.281	0.275	0.273	0.266
	36	0.328	0.327	0.321	0.334	0.332	0.331	0.327	0.322	0.413	0.271	0.205	0.183	0.167	0.149	0.146	0.148	0.185	0.163	0.17	0.222	0.246	0.275	0.284	0.299	0.166	0.164	0.179	0.21	0.25	0.27	0.284	0.308	0.163	0.179	0.197	0.207	0.246	0.273	0.285	0.3	0.215	0.257	0.271	0.27	0.279	0.274	0.272	0.264
	37	0.327	0.327	0.32	0.334	0.331	0.331	0.327	0.321	0.412	0.271	0.205	0.183	0.167	0.149	0.146	0.148	0.184	0.162	0.166	0.218	0.245	0.274	0.283	0.298	0.166	0.161	0.175	0.206	0.248	0.269	0.282	0.307	0.163	0.175	0.193	0.204	0.244	0.272	0.284	0.3	0.211	0.254	0.269	0.268	0.277	0.272	0.269	0.262
	38	0.327	0.327	0.32	0.334	0.331	0.331	0.326	0.322	0.412	0.271	0.205	0.183	0.167	0.149	0.146	0.148	0.185	0.162	0.163	0.215	0.244	0.273	0.282	0.297	0.166	0.16	0.171	0.203	0.247	0.268	0.282	0.306	0.163	0.173	0.189	0.201	0.243	0.271	0.282	0.298	0.207	0.251	0.266	0.266	0.275	0.27	0.267	0.26
	39	0.327	0.327	0.32	0.334	0.331	0.331	0.326	0.321	0.412	0.271	0.205	0.183	0.167	0.149	0.146	0.148	0.185	0.162	0.161	0.212	0.243	0.272	0.281	0.296	0.166	0.161	0.167	0.2	0.246	0.267	0.28	0.305	0.163	0.173	0.185	0.198	0.242	0.27	0.281	0.297	0.203	0.248	0.265	0.264	0.272	0.267	0.265	0.257
	40	0.327	0.326	0.32	0.334	0.331	0.33	0.326	0.321	0.412	0.271	0.205	0.183	0.167	0.149	0.146	0.148	0.185	0.162	0.16	0.21	0.242	0.271	0.28	0.294	0.166	0.166	0.164	0.197	0.245	0.266	0.28	0.303	0.162	0.173	0.182	0.195	0.241	0.269	0.281	0.296	0.199	0.245	0.262	0.262	0.27	0.265	0.263	0.256
	41	0.327	0.326	0.32	0.334	0.331	0.33	0.326	0.321	0.411	0.271	0.205	0.182	0.167	0.148	0.146	0.148	0.186	0.162	0.16	0.207	0.241	0.27	0.279	0.293	0.166	0.169	0.162	0.194	0.244	0.265	0.278	0.302	0.162	0.173	0.18	0.192	0.24	0.268	0.28	0.295	0.195	0.242	0.26	0.259	0.268	0.263	0.261	0.254
	42	0.326	0.326	0.32	0.333	0.331	0.33	0.326	0.321	0.411	0.271	0.205	0.182	0.167	0.148	0.146	0.148	0.186	0.162	0.16	0.203	0.24	0.269	0.278	0.292	0.166	0.165	0.162	0.191	0.243	0.264	0.278	0.301	0.162	0.173	0.18	0.189	0.239	0.267	0.279	0.294	0.191	0.239	0.257	0.257	0.266	0.261	0.259	0.251
	43	0.326	0.325	0.32	0.333	0.33	0.33	0.326	0.321	0.411	0.271	0.205	0.182	0.167	0.148	0.146	0.148	0.187	0.162	0.16	0.201	0.239	0.267	0.277	0.291	0.166	0.161	0.162	0.188	0.242	0.263	0.276	0.3	0.162	0.174	0.18	0.186	0.238	0.266	0.278	0.293	0.188	0.236	0.255	0.255	0.264	0.259	0.257	0.249
	44	0.326	0.325	0.319	0.333	0.33	0.33	0.325	0.32	0.411	0.271	0.205	0.182	0.167	0.148	0.146	0.147	0.188	0.162	0.159	0.198	0.238	0.266	0.275	0.289	0.166	0.16	0.162	0.185	0.241	0.262	0.276	0.299	0.162	0.174	0.18	0.183	0.237	0.265	0.276	0.292	0.184	0.233	0.253	0.253	0.262	0.257	0.255	0.247
	45	0.326	0.325	0.319	0.333	0.33	0.33	0.325	0.32	0.411	0.271	0.205	0.182	0.167	0.148	0.146	0.147	0.189	0.162	0.16	0.196	0.237	0.265	0.274	0.288	0.166	0.159	0.162	0.183	0.24	0.261	0.274	0.298	0.162	0.174	0.18	0.181	0.236	0.264	0.276	0.291	0.18	0.23	0.25	0.251	0.26	0.255	0.253	0.245
	46	0.326	0.325	0.319	0.333	0.33	0.33	0.325	0.32	0.411	0.27	0.204	0.182	0.167	0.148	0.146	0.147	0.189	0.162	0.16	0.195	0.236	0.264	0.273	0.287	0.166	0.159	0.162	0.18	0.239	0.26	0.274	0.297	0.162	0.173	0.179	0.178	0.235	0.263	0.274	0.29	0.178	0.227	0.247	0.248	0.258	0.253	0.251	0.243
			1a	1b	1c	1d	1e	1f	1g	1h	2a	2b	2c	2d	2e	2f	2g	2h	3a	3b	3c	3d	3e	3f	3g	3h	4a	4b	4c	4d	4e	4f	4g	4h	5a	5b	5c	5d	5e	5f	5g	5h	6a	6b	6c	6d	6e	6f	6g
		Best-fit values
		Slope	-0.005459	-0.005069	-0.004648	-0.004219	-0.003324	-0.002128	-0.001406	-0.0009079	-0.005229	-0.004737	-0.004465	-0.00396	-0.003006	-0.002063	-0.001354	-0.0009575	-0.005074	-0.00404	-0.004366	-0.003813	-0.0031	-0.002152	-0.001541	-0.001004	-0.003699	-0.002639	-0.002197	-0.001965	-0.00189	-0.00183	-0.001907	-0.001945	-0.00373	-0.002705	-0.002146	-0.001971	-0.001848	-0.001834	-0.001762	-0.00191	-0.003727	-0.002625	-0.002197	-0.001965	-0.001881	-0.001843	-0.001606
		Y-intercept	0.3682	0.3419	0.3384	0.3721	0.3471	0.3385	0.3304	0.3351	0.3481	0.3401	0.3406	0.3502	0.346	0.3315	0.3275	0.3438	0.3397	0.3366	0.3552	0.3446	0.342	0.3367	0.3325	0.3372	0.352	0.356	0.3524	0.3438	0.3486	0.3413	0.3411	0.3349	0.3529	0.3543	0.3417	0.3417	0.3405	0.3409	0.3379	0.334	0.3579	0.348	0.3426	0.3463	0.3363	0.3333	0.3316
		X-intercept	67.46	67.45	72.79	88.19	104.4	159.1	234.9	369.1	66.57	71.79	76.27	88.44	115.1	160.7	241.9	359.1	66.95	83.33	81.37	90.39	110.3	156.4	215.7	336	95.16	134.9	160.4	175	184.4	186.5	178.9	172.2	94.59	131	159.2	173.4	184.3	185.9	191.8	174.9	96.02	132.6	155.9	176.2	178.8	180.8	206.5
		1/slope	-183.2	-197.3	-215.1	-237	-300.9	-470	-711	-1101	-191.2	-211.1	-224	-252.5	-332.7	-484.8	-738.6	-1044	-197.1	-247.5	-229	-262.3	-322.6	-464.6	-648.9	-996.5	-270.3	-378.9	-455.1	-508.9	-529.1	-546.3	-524.5	-514.2	-268.1	-369.7	-465.9	-507.5	-541.2	-545.2	-567.5	-523.6	-268.3	-381	-455.1	-508.8	-531.8	-542.5	-622.6
		Std. Error
		Slope	9.931e-06	1.721e-05	2.429e-05	5.5e-05	5.03e-05	8.099e-05	4.57e-05	1.155e-05	2.094e-05	8.601e-05	1.81e-05	1.974e-05	3.71e-05	7.27e-05	4.319e-05	2.305e-05	2.001e-05	7.225e-05	1.799e-05	1.719e-05	3.398e-05	7.757e-05	6.226e-05	7.392e-06	2.965e-05	3.153e-05	2.089e-05	1.503e-05	1.305e-05	1.339e-05	2.87e-05	1.258e-05	2.91e-05	2.799e-05	1.752e-05	1.906e-05	1.952e-05	2.316e-05	3.379e-05	1.314e-05	2.53e-05	3.129e-05	1.959e-05	2.482e-05	1.496e-05	1.323e-05	7.328e-06
		Y-intercept	0.0001763	0.0003055	0.0004311	0.0009764	0.000893	0.001438	0.0008112	0.0002051	0.0003717	0.001527	0.0003213	0.0003504	0.0006587	0.001291	0.0007668	0.0004092	0.0003553	0.001283	0.0003193	0.0003053	0.0006033	0.001377	0.001105	0.0001312	0.0005265	0.0005597	0.0003708	0.0002669	0.0002317	0.0002377	0.0005096	0.0002233	0.0005167	0.0004969	0.0003109	0.0003384	0.0003465	0.0004112	0.0005999	0.0002333	0.0004491	0.0005554	0.0003478	0.0004406	0.0002656	0.0002349	0.0001301
																			x = (y-b)/m	Activity in 30 min						Activity in 6 min			Activity in 30 min
			Std		Std curve formula				WT FL MP - 1	WT FL MP - 2	WT FL MP - 3	H288F MP - 1	H288F MP - 2	H288F MP - 3	W219H MP - 1	W219H MP - 2	W219H MP - 3	NC		WT FL MP - 1	WT FL MP - 2	WT FLMP - 3	H288F MP - 1	H288F MP - 2	H288F MP - 3	W219H MP - 1	W219H MP - 2	W219H MP - 3	NC
		0	0		Best-fit values			0	-0.0009079	-0.0009575	-0.001004	-0.001945	-0.00191	-0.001929	-0.004	-0.003857	-0.004	-0.0001753		12950.5	13646.4	14298.9	27502.2	27011.1	27277.7	56336.2	54329.7	56336.2	2671.25
		39.063	0		Slope	-7.127e-08		12.5	-0.001406	-0.001354	-0.001541	-0.001907	-0.001762	-0.001606	-0.003286	-0.004	-0.004143	-0.0002505		19939.4	19209.8	21833.6	26969	24934.5	22745.6	46317.9	56336.2	58342.6	3726.39
		78.125	2.269e-05		Y-intercept	1.508e-05		25	-0.002128	-0.002063	-0.002152	-0.00183	-0.001834	-0.001843	-0.004514	-0.004143	-0.004457	-0.0001611		30069.9	29157.9	30406.6	25888.6	25944.7	26071	63548.2	58342.6	62748.4	2472.01
		156.25	5.628e-05		X-intercept	211.6		50	-0.003324	-0.003006	-0.0031	-0.00189	-0.001848	-0.001881	-0.004857	-0.004743	-0.004971	-0.0001511		46851.1	42389.2	43708.2	26730.5	26141.2	26604.2	68360.9	66761.3	69960.4	2331.7
		312.5	-0.0003662		1/slope	-14030256		100	-0.004219	-0.00396	-0.003813	-0.001965	-0.001971	-0.001965	-0.005743	-0.005771	-0.005857	-0.0001548		59409	55774.9	53712.4	27782.8	27867	27782.8	80792.5	81185.4	82392	2383.61
		625	-3.938e-05					200	-0.004648	-0.004465	-0.004366	-0.002197	-0.002146	-0.002197	-0.008	-0.008314	-0.007914	-0.0001061		65428.4	62860.7	61471.6	31038	30322.4	31038	112461	116867	111254	1700.29
		1250	-3.026e-05					400	-0.005069	-0.004737	-0.00404	-0.002639	-0.002705	-0.002625	-0.01206	-0.0114	-0.01203	-0.0001566		71335.5	66677.1	56897.4	37239.8	38165.8	37043.4	169427	160167	169006	2408.87
		2500	-0.0001827					800	-0.005459	-0.005229	-0.005074	-0.003699	-0.00373	-0.003727	-0.01786	-0.0172	-0.01706	-0.0001664		76807.6	73580.5	71405.6	52112.8	52547.8	52505.7	250808	241547	239583	2546.37
																				Activity per min
																				WT FL MP - 1	WT FL MP - 2	WT FLMP - 3	H288F MP - 1	H288F MP - 2	H288F MP - 3	W219H MP - 1	W219H MP - 2	W219H MP - 3	NC
																			0	431.682	454.881	476.629	916.739	900.369	909.256	9389.36	9054.96	9389.36	89.0417
																			12.5	664.646	640.326	727.786	898.966	831.149	758.187	7719.66	9389.36	9723.77	124.213
																			25	1002.33	971.928	1013.55	862.953	864.824	869.033	10591.4	9723.77	10458.1	82.4003
																			50	1561.7	1412.97	1456.94	891.015	871.372	886.806	11393.5	11126.9	11660.1	77.7232
																			100	1980.3	1859.16	1790.41	926.093	928.899	926.093	13465.4	13530.9	13732	79.4537
																			200	2180.95	2095.36	2049.05	1034.6	1010.75	1034.6	18743.5	19477.8	18542.4	56.6765
																			400	2377.85	2222.57	1896.58	1241.33	1272.19	1234.78	28237.9	26694.4	28167.7	80.2956
																			800	2560.25	2452.68	2380.19	1737.09	1751.59	1750.19	41801.3	40257.9	39930.5	84.8791
																			Subtract zero
																				WT FL MP - 1	WT FL MP - 2	WT FLMP - 3	H288F MP - 1	H288F MP - 2	H288F MP - 3	W219H MP - 1	W219H MP - 2	W219H MP - 3	NC
																			0	31.6823	54.8805	76.6288	16.7392	0.369487	9.25588	389.364	54.9553	389.364	9.04167
																			12.5	264.646	240.326	327.786	-1.03363	-68.8508	-141.813	-1280.34	389.364	723.773	44.2131
																			25	602.329	571.928	613.554	-37.0469	-35.1761	-30.9667	1591.37	723.773	1458.07	2.40026
																			50	1161.7	1012.97	1056.94	-8.98461	-28.6282	-13.194	2393.48	2126.89	2660.07	-2.27679
																			100	1580.3	1459.16	1390.41	26.0933	28.8995	26.0933	4465.41	4530.89	4732.01	-0.546279
																			200	1780.95	1695.36	1649.05	134.601	110.748	134.601	9743.46	10477.8	9542.35	-23.3235
																			400	1977.85	1822.57	1496.58	341.326	372.195	334.779	19237.9	17694.4	19167.7	0.29559
																			800	2160.25	2052.68	1980.19	837.094	851.593	850.189	32801.3	31257.9	30930.5	4.8791
[truncated: 41 more columns]

## Sheet: Figure 3e
		Raw reads for the kinase assay testing different purified HsFN3K variants
	Date- 081321_for HsFN3K WT
			1a	1b	1c	1d	1e	1f	1g	1h	2a	2b	2c	2d	2e	2f	2g	2h	3a	3b	3c	3d	3e	3f	3g	3h	4a	4b	4c	4d	4e	4f	4g	4h	5a	5b	5c	5d	5e	5f	5g	5h	6a	6b	6c	6d	6e	6f	6g
		1	0.345	0.339	0.338	0.337	0.343	0.334	0.336	0.344	0.339	0.338	0.337	0.337	0.335	0.337	0.334	0.339	0.336	0.335	0.336	0.335	0.339	0.338	0.334	0.342	0.336	0.335	0.329	0.332	0.338	0.343	0.339	0.34	0.333	0.326	0.327	0.324	0.331	0.334	0.344	0.343	0.322	0.322	0.318	0.32	0.329	0.328	0.336
		2	0.34	0.334	0.333	0.332	0.338	0.33	0.333	0.342	0.334	0.334	0.333	0.333	0.332	0.334	0.331	0.337	0.332	0.331	0.332	0.33	0.337	0.335	0.332	0.34	0.331	0.33	0.325	0.328	0.334	0.34	0.337	0.338	0.327	0.322	0.322	0.319	0.327	0.33	0.34	0.341	0.317	0.318	0.314	0.316	0.324	0.325	0.332
		3	0.335	0.329	0.329	0.328	0.335	0.327	0.33	0.34	0.33	0.33	0.329	0.329	0.329	0.331	0.329	0.335	0.327	0.326	0.328	0.326	0.334	0.332	0.329	0.338	0.326	0.325	0.32	0.323	0.33	0.336	0.334	0.337	0.322	0.317	0.318	0.314	0.322	0.326	0.336	0.34	0.311	0.312	0.309	0.311	0.321	0.321	0.33
		4	0.331	0.324	0.324	0.324	0.331	0.323	0.327	0.338	0.326	0.325	0.325	0.326	0.325	0.328	0.326	0.334	0.323	0.323	0.324	0.322	0.329	0.329	0.326	0.337	0.321	0.321	0.316	0.319	0.326	0.332	0.334	0.335	0.316	0.312	0.313	0.31	0.318	0.323	0.333	0.338	0.306	0.308	0.304	0.307	0.316	0.317	0.327
		5	0.325	0.32	0.32	0.32	0.327	0.32	0.325	0.337	0.321	0.321	0.32	0.322	0.322	0.324	0.324	0.333	0.317	0.318	0.319	0.318	0.326	0.326	0.324	0.336	0.316	0.316	0.311	0.315	0.321	0.328	0.332	0.334	0.31	0.307	0.308	0.305	0.314	0.319	0.331	0.336	0.301	0.303	0.299	0.302	0.312	0.314	0.324
		6	0.32	0.315	0.316	0.316	0.324	0.317	0.322	0.336	0.316	0.316	0.316	0.318	0.318	0.321	0.321	0.332	0.312	0.314	0.315	0.314	0.322	0.323	0.322	0.335	0.311	0.311	0.307	0.31	0.317	0.325	0.33	0.333	0.305	0.302	0.304	0.301	0.31	0.315	0.329	0.336	0.296	0.298	0.294	0.298	0.308	0.311	0.322
		7	0.315	0.31	0.311	0.312	0.32	0.313	0.319	0.335	0.31	0.311	0.312	0.314	0.315	0.318	0.319	0.331	0.307	0.309	0.311	0.31	0.318	0.32	0.319	0.334	0.305	0.306	0.302	0.305	0.313	0.321	0.328	0.332	0.3	0.297	0.298	0.296	0.305	0.312	0.326	0.334	0.29	0.292	0.289	0.293	0.303	0.307	0.319
		8	0.31	0.305	0.306	0.307	0.316	0.31	0.317	0.334	0.305	0.307	0.307	0.31	0.311	0.315	0.316	0.329	0.302	0.304	0.306	0.306	0.314	0.317	0.317	0.333	0.301	0.301	0.297	0.301	0.308	0.318	0.325	0.33	0.294	0.292	0.293	0.291	0.3	0.308	0.325	0.333	0.285	0.287	0.284	0.288	0.298	0.302	0.317
		9	0.304	0.3	0.302	0.303	0.312	0.307	0.314	0.332	0.301	0.301	0.303	0.305	0.307	0.312	0.314	0.328	0.297	0.299	0.301	0.301	0.311	0.313	0.315	0.331	0.295	0.296	0.292	0.296	0.304	0.314	0.323	0.329	0.289	0.286	0.288	0.286	0.296	0.304	0.322	0.331	0.28	0.282	0.28	0.283	0.294	0.299	0.315
		10	0.299	0.296	0.297	0.298	0.308	0.303	0.312	0.331	0.295	0.296	0.298	0.301	0.303	0.309	0.312	0.327	0.291	0.294	0.296	0.297	0.307	0.31	0.312	0.33	0.289	0.291	0.287	0.291	0.299	0.31	0.321	0.327	0.283	0.281	0.283	0.281	0.292	0.3	0.32	0.33	0.274	0.277	0.275	0.278	0.29	0.296	0.313
		11	0.293	0.29	0.292	0.294	0.304	0.3	0.31	0.33	0.29	0.291	0.293	0.297	0.299	0.305	0.31	0.326	0.285	0.289	0.291	0.292	0.302	0.307	0.311	0.329	0.284	0.285	0.283	0.286	0.295	0.306	0.32	0.326	0.278	0.276	0.278	0.276	0.287	0.298	0.318	0.329	0.269	0.272	0.27	0.273	0.285	0.293	0.31
		12	0.288	0.285	0.287	0.289	0.3	0.297	0.307	0.329	0.284	0.286	0.288	0.292	0.295	0.302	0.309	0.325	0.28	0.284	0.287	0.287	0.299	0.304	0.309	0.328	0.279	0.28	0.278	0.281	0.291	0.303	0.319	0.325	0.272	0.271	0.273	0.272	0.283	0.295	0.317	0.328	0.263	0.266	0.265	0.268	0.281	0.291	0.308
		13	0.282	0.28	0.282	0.284	0.299	0.294	0.306	0.328	0.279	0.281	0.283	0.287	0.291	0.299	0.307	0.324	0.275	0.279	0.282	0.283	0.295	0.301	0.307	0.328	0.273	0.275	0.273	0.277	0.287	0.3	0.318	0.324	0.266	0.267	0.269	0.267	0.279	0.293	0.317	0.326	0.258	0.261	0.26	0.263	0.276	0.289	0.307
		14	0.277	0.275	0.277	0.28	0.298	0.291	0.306	0.326	0.273	0.277	0.279	0.283	0.287	0.297	0.306	0.323	0.27	0.274	0.277	0.279	0.291	0.3	0.306	0.327	0.268	0.27	0.268	0.272	0.282	0.299	0.316	0.323	0.26	0.261	0.263	0.262	0.275	0.291	0.316	0.325	0.252	0.256	0.254	0.258	0.272	0.287	0.306
		15	0.271	0.27	0.272	0.275	0.295	0.289	0.304	0.326	0.268	0.274	0.274	0.279	0.283	0.294	0.304	0.321	0.264	0.269	0.273	0.274	0.288	0.297	0.305	0.324	0.262	0.265	0.263	0.267	0.278	0.297	0.315	0.322	0.254	0.255	0.258	0.257	0.271	0.289	0.316	0.324	0.247	0.25	0.249	0.254	0.269	0.286	0.304
		16	0.266	0.265	0.267	0.27	0.292	0.286	0.302	0.324	0.262	0.266	0.269	0.274	0.28	0.293	0.303	0.321	0.258	0.263	0.268	0.27	0.283	0.295	0.304	0.323	0.256	0.259	0.258	0.262	0.274	0.295	0.317	0.32	0.249	0.25	0.253	0.252	0.267	0.288	0.315	0.322	0.241	0.245	0.244	0.248	0.264	0.284	0.304
		17	0.26	0.26	0.262	0.266	0.287	0.284	0.301	0.323	0.257	0.26	0.264	0.27	0.276	0.29	0.302	0.32	0.253	0.258	0.263	0.265	0.28	0.293	0.303	0.322	0.251	0.254	0.253	0.258	0.27	0.293	0.312	0.319	0.243	0.245	0.247	0.247	0.263	0.286	0.314	0.321	0.235	0.24	0.239	0.244	0.261	0.283	0.302
		18	0.255	0.255	0.257	0.261	0.282	0.282	0.299	0.322	0.251	0.256	0.259	0.265	0.272	0.288	0.301	0.319	0.248	0.253	0.258	0.261	0.276	0.292	0.301	0.321	0.245	0.248	0.247	0.253	0.267	0.292	0.311	0.317	0.238	0.239	0.242	0.243	0.259	0.285	0.313	0.32	0.23	0.235	0.234	0.239	0.258	0.282	0.301
		19	0.249	0.249	0.252	0.257	0.278	0.28	0.298	0.321	0.245	0.25	0.254	0.261	0.269	0.287	0.3	0.317	0.242	0.248	0.253	0.257	0.273	0.29	0.301	0.32	0.24	0.243	0.242	0.248	0.263	0.291	0.309	0.316	0.232	0.234	0.237	0.238	0.256	0.284	0.311	0.319	0.224	0.23	0.229	0.234	0.254	0.281	0.299
		20	0.243	0.243	0.247	0.252	0.274	0.279	0.297	0.32	0.24	0.244	0.25	0.256	0.265	0.285	0.299	0.316	0.237	0.242	0.248	0.253	0.269	0.289	0.299	0.319	0.234	0.238	0.237	0.243	0.26	0.29	0.307	0.315	0.227	0.229	0.232	0.233	0.253	0.283	0.311	0.317	0.219	0.224	0.223	0.229	0.252	0.28	0.298
		21	0.238	0.238	0.242	0.248	0.27	0.278	0.296	0.319	0.235	0.239	0.244	0.252	0.262	0.284	0.297	0.315	0.231	0.237	0.243	0.248	0.266	0.288	0.298	0.318	0.229	0.232	0.232	0.238	0.257	0.289	0.307	0.314	0.221	0.223	0.227	0.228	0.25	0.282	0.309	0.316	0.213	0.22	0.218	0.225	0.249	0.278	0.298
		22	0.232	0.233	0.237	0.243	0.267	0.276	0.296	0.318	0.229	0.234	0.24	0.247	0.258	0.283	0.296	0.314	0.225	0.232	0.238	0.243	0.263	0.287	0.297	0.317	0.223	0.227	0.227	0.233	0.254	0.287	0.305	0.313	0.215	0.217	0.222	0.223	0.248	0.28	0.308	0.314	0.207	0.214	0.213	0.219	0.247	0.277	0.296
		23	0.228	0.228	0.232	0.239	0.264	0.275	0.294	0.316	0.224	0.229	0.234	0.243	0.255	0.281	0.295	0.312	0.221	0.227	0.233	0.239	0.26	0.286	0.296	0.315	0.217	0.221	0.222	0.228	0.252	0.286	0.303	0.311	0.209	0.214	0.216	0.218	0.246	0.28	0.307	0.313	0.202	0.209	0.208	0.215	0.245	0.276	0.295
		24	0.221	0.222	0.227	0.235	0.261	0.274	0.293	0.315	0.218	0.223	0.23	0.238	0.253	0.281	0.294	0.312	0.215	0.221	0.229	0.234	0.257	0.285	0.295	0.314	0.212	0.216	0.217	0.224	0.25	0.285	0.301	0.31	0.204	0.207	0.211	0.214	0.244	0.278	0.306	0.312	0.196	0.204	0.203	0.21	0.243	0.275	0.293
		25	0.215	0.217	0.222	0.23	0.259	0.273	0.292	0.314	0.212	0.218	0.225	0.234	0.25	0.28	0.293	0.31	0.209	0.216	0.224	0.23	0.254	0.283	0.293	0.313	0.206	0.21	0.211	0.219	0.248	0.284	0.3	0.309	0.198	0.202	0.206	0.208	0.243	0.277	0.305	0.311	0.19	0.198	0.197	0.205	0.242	0.274	0.292
		26	0.21	0.211	0.217	0.226	0.257	0.272	0.291	0.312	0.207	0.213	0.22	0.23	0.248	0.278	0.292	0.309	0.204	0.211	0.219	0.226	0.252	0.283	0.292	0.312	0.2	0.205	0.206	0.214	0.246	0.282	0.298	0.307	0.192	0.197	0.201	0.204	0.241	0.275	0.305	0.309	0.185	0.193	0.192	0.2	0.241	0.273	0.29
		27	0.204	0.206	0.212	0.221	0.255	0.27	0.29	0.311	0.201	0.208	0.215	0.225	0.245	0.277	0.29	0.308	0.198	0.206	0.214	0.221	0.25	0.282	0.291	0.311	0.195	0.199	0.201	0.21	0.245	0.281	0.297	0.306	0.186	0.19	0.196	0.199	0.24	0.274	0.304	0.308	0.179	0.187	0.188	0.196	0.24	0.271	0.29
		28	0.199	0.201	0.208	0.217	0.253	0.269	0.289	0.311	0.196	0.203	0.21	0.221	0.243	0.276	0.291	0.306	0.193	0.2	0.208	0.217	0.248	0.28	0.29	0.31	0.19	0.194	0.196	0.205	0.244	0.28	0.296	0.305	0.181	0.185	0.191	0.195	0.238	0.273	0.303	0.307	0.173	0.182	0.182	0.191	0.238	0.27	0.288
		29	0.193	0.196	0.203	0.213	0.252	0.268	0.288	0.309	0.19	0.197	0.205	0.217	0.241	0.275	0.288	0.306	0.187	0.195	0.204	0.213	0.247	0.279	0.289	0.308	0.183	0.188	0.191	0.201	0.242	0.279	0.294	0.304	0.175	0.18	0.186	0.19	0.237	0.272	0.301	0.305	0.168	0.176	0.177	0.187	0.237	0.269	0.288
		30	0.187	0.191	0.198	0.208	0.25	0.267	0.287	0.307	0.184	0.192	0.2	0.212	0.239	0.274	0.287	0.304	0.182	0.189	0.199	0.209	0.245	0.278	0.287	0.307	0.177	0.183	0.185	0.198	0.241	0.278	0.292	0.303	0.169	0.174	0.18	0.185	0.236	0.27	0.3	0.304	0.162	0.171	0.172	0.182	0.236	0.268	0.285
		31	0.182	0.186	0.193	0.204	0.249	0.266	0.286	0.306	0.179	0.187	0.195	0.208	0.238	0.273	0.286	0.303	0.177	0.184	0.194	0.205	0.243	0.277	0.287	0.306	0.172	0.178	0.181	0.192	0.24	0.276	0.291	0.301	0.164	0.17	0.176	0.181	0.235	0.269	0.299	0.303	0.157	0.166	0.167	0.178	0.234	0.267	0.284
		32	0.176	0.18	0.188	0.2	0.248	0.265	0.285	0.305	0.173	0.182	0.19	0.204	0.237	0.272	0.285	0.302	0.171	0.179	0.189	0.201	0.242	0.276	0.285	0.305	0.167	0.172	0.175	0.188	0.238	0.275	0.29	0.299	0.159	0.164	0.17	0.177	0.233	0.267	0.297	0.302	0.151	0.161	0.162	0.173	0.233	0.265	0.283
		33	0.171	0.175	0.183	0.196	0.247	0.264	0.284	0.304	0.168	0.177	0.185	0.201	0.236	0.271	0.284	0.301	0.166	0.173	0.184	0.197	0.241	0.275	0.284	0.304	0.161	0.167	0.17	0.183	0.237	0.274	0.288	0.298	0.153	0.159	0.165	0.173	0.232	0.266	0.296	0.3	0.146	0.156	0.157	0.17	0.232	0.264	0.282
		34	0.166	0.17	0.178	0.192	0.245	0.263	0.283	0.303	0.163	0.171	0.181	0.196	0.234	0.269	0.283	0.3	0.16	0.168	0.18	0.193	0.24	0.274	0.284	0.303	0.156	0.161	0.166	0.179	0.237	0.273	0.287	0.297	0.148	0.153	0.16	0.169	0.231	0.265	0.295	0.299	0.143	0.151	0.151	0.166	0.231	0.263	0.281
		35	0.16	0.164	0.173	0.188	0.245	0.262	0.281	0.302	0.157	0.166	0.176	0.193	0.233	0.268	0.282	0.299	0.155	0.163	0.175	0.189	0.239	0.273	0.283	0.301	0.152	0.156	0.16	0.176	0.235	0.271	0.286	0.296	0.143	0.148	0.155	0.165	0.23	0.264	0.294	0.298	0.142	0.147	0.147	0.162	0.229	0.262	0.28
		36	0.155	0.16	0.169	0.185	0.244	0.26	0.28	0.3	0.152	0.161	0.171	0.189	0.232	0.267	0.281	0.297	0.15	0.158	0.17	0.185	0.238	0.271	0.281	0.3	0.147	0.151	0.155	0.172	0.234	0.27	0.285	0.295	0.142	0.143	0.15	0.162	0.228	0.262	0.293	0.297	0.141	0.145	0.142	0.159	0.228	0.261	0.278
		37	0.151	0.154	0.165	0.181	0.243	0.259	0.279	0.299	0.148	0.156	0.167	0.185	0.231	0.266	0.279	0.296	0.147	0.153	0.166	0.182	0.237	0.27	0.28	0.299	0.146	0.147	0.151	0.169	0.232	0.269	0.284	0.294	0.142	0.142	0.146	0.159	0.228	0.262	0.292	0.295	0.141	0.144	0.14	0.156	0.227	0.259	0.277
		38	0.149	0.15	0.159	0.177	0.242	0.258	0.278	0.298	0.146	0.151	0.162	0.181	0.23	0.265	0.278	0.295	0.146	0.148	0.161	0.178	0.236	0.269	0.279	0.298	0.146	0.145	0.146	0.166	0.231	0.268	0.283	0.292	0.142	0.141	0.142	0.155	0.226	0.26	0.291	0.294	0.141	0.143	0.139	0.153	0.226	0.258	0.276
		39	0.149	0.146	0.155	0.174	0.24	0.257	0.276	0.297	0.146	0.147	0.157	0.178	0.229	0.263	0.277	0.294	0.146	0.145	0.156	0.174	0.235	0.268	0.278	0.297	0.146	0.145	0.144	0.163	0.23	0.267	0.281	0.291	0.142	0.142	0.141	0.152	0.225	0.259	0.29	0.292	0.141	0.143	0.139	0.15	0.225	0.257	0.274
		40	0.149	0.146	0.15	0.171	0.239	0.256	0.275	0.296	0.146	0.145	0.153	0.174	0.228	0.263	0.276	0.293	0.146	0.145	0.152	0.172	0.233	0.268	0.277	0.295	0.146	0.145	0.143	0.161	0.229	0.265	0.279	0.29	0.142	0.141	0.141	0.15	0.224	0.258	0.289	0.291	0.142	0.143	0.139	0.149	0.224	0.256	0.273
		41	0.149	0.145	0.146	0.167	0.238	0.255	0.274	0.294	0.146	0.145	0.148	0.171	0.227	0.262	0.275	0.292	0.146	0.145	0.148	0.168	0.232	0.266	0.275	0.294	0.147	0.145	0.143	0.159	0.228	0.265	0.279	0.288	0.142	0.141	0.14	0.148	0.222	0.256	0.287	0.29	0.141	0.142	0.138	0.147	0.222	0.254	0.272
		42	0.15	0.145	0.145	0.164	0.237	0.254	0.273	0.293	0.146	0.145	0.145	0.168	0.226	0.261	0.274	0.291	0.146	0.145	0.146	0.165	0.232	0.265	0.274	0.293	0.146	0.145	0.143	0.157	0.226	0.263	0.278	0.287	0.141	0.141	0.141	0.146	0.221	0.255	0.286	0.289	0.141	0.142	0.139	0.146	0.221	0.253	0.271
		43	0.149	0.145	0.143	0.161	0.236	0.253	0.272	0.292	0.145	0.145	0.145	0.165	0.224	0.259	0.273	0.289	0.146	0.145	0.146	0.162	0.23	0.264	0.273	0.292	0.147	0.145	0.143	0.156	0.225	0.262	0.276	0.285	0.142	0.142	0.141	0.145	0.221	0.254	0.285	0.287	0.141	0.142	0.138	0.144	0.22	0.252	0.269
		44	0.149	0.145	0.143	0.159	0.235	0.252	0.27	0.291	0.146	0.145	0.144	0.163	0.223	0.258	0.271	0.289	0.146	0.144	0.146	0.16	0.229	0.263	0.272	0.291	0.146	0.145	0.143	0.154	0.224	0.26	0.274	0.285	0.142	0.142	0.141	0.144	0.219	0.253	0.284	0.286	0.141	0.142	0.138	0.143	0.218	0.251	0.268
		45	0.149	0.145	0.143	0.157	0.234	0.25	0.27	0.29	0.145	0.145	0.144	0.16	0.222	0.257	0.271	0.287	0.146	0.144	0.146	0.158	0.228	0.261	0.271	0.29	0.146	0.145	0.143	0.153	0.223	0.259	0.273	0.283	0.142	0.141	0.141	0.143	0.218	0.251	0.282	0.285	0.142	0.142	0.138	0.142	0.217	0.25	0.267
		46	0.149	0.145	0.143	0.154	0.234	0.249	0.269	0.289	0.145	0.144	0.144	0.158	0.221	0.256	0.27	0.286	0.146	0.145	0.146	0.155	0.227	0.261	0.27	0.288	0.146	0.146	0.143	0.152	0.222	0.258	0.272	0.282	0.142	0.141	0.14	0.142	0.216	0.25	0.281	0.284	0.141	0.141	0.139	0.141	0.216	0.248	0.265
			1a	1b	1c	1d	1e	1f	1g	1h	2a	2b	2c	2d	2e	2f	2g	2h	3a	3b	3c	3d	3e	3f	3g	3h	4a	4b	4c	4d	4e	4f	4g	4h	5a	5b	5c	5d	5e	5f	5g	5h	6a	6b	6c	6d	6e	6f	6g
		Best-fit values
		Slope	-0.00548	-0.005137	-0.004879	-0.004478	-0.003304	-0.002311	-0.001607	-0.001193	-0.005399	-0.005106	-0.004774	-0.004369	-0.003488	-0.002195	-0.001524	-0.00115	-0.005384	-0.005087	-0.004777	-0.004382	-0.003449	-0.002061	-0.001522	-0.001161	-0.005493	-0.005277	-0.004991	-0.004734	-0.003531	-0.002183	-0.001561	-0.001269	-0.005644	-0.005265	-0.005088	-0.004809	-0.003438	-0.002068	-0.001305	-0.001318	-0.005532	-0.005228	-0.005077	-0.004821	-0.00336	-0.001958	-0.001613
		Y-intercept	0.3528	0.3459	0.3446	0.3422	0.3429	0.3288	0.3309	0.3435	0.3478	0.3465	0.3445	0.3437	0.3377	0.3326	0.33	0.3389	0.3442	0.3437	0.3433	0.3399	0.3413	0.3333	0.3304	0.3421	0.3436	0.3426	0.3366	0.3379	0.3359	0.336	0.3389	0.3405	0.3391	0.3335	0.3336	0.3291	0.3277	0.3262	0.337	0.3435	0.3289	0.3288	0.3248	0.3259	0.3249	0.3206	0.3313
		X-intercept	64.38	67.32	70.62	76.43	103.8	142.3	205.9	287.8	64.41	67.86	72.17	78.66	96.81	151.5	216.5	294.7	63.92	67.57	71.88	77.58	98.96	161.7	217.1	294.6	62.56	64.92	67.43	71.38	95.15	153.9	217	268.4	60.07	63.35	65.56	68.44	95.31	157.7	258.1	260.6	59.46	62.89	63.97	67.61	96.69	163.7	205.4
		1/slope	-182.5	-194.6	-204.9	-223.3	-302.6	-432.7	-622.1	-838	-185.2	-195.8	-209.5	-228.9	-286.7	-455.6	-656.2	-869.6	-185.7	-196.6	-209.4	-228.2	-289.9	-485.2	-657	-861.1	-182	-189.5	-200.4	-211.2	-283.2	-458.1	-640.5	-788.3	-177.2	-189.9	-196.5	-207.9	-290.9	-483.5	-766	-758.8	-180.8	-191.3	-197	-207.4	-297.6	-510.6	-620.1
		Std. Error
		Slope	1.94e-05	2.16e-05	1.73e-05	1.29e-05	5.33e-05	9.27e-05	6.51e-05	1.229e-05	2.673e-05	2.952e-05	2.2e-05	1.87e-05	4.88e-05	8.86e-05	5.28e-05	1.03e-05	1.85e-05	2.88e-05	1.98e-05	1.16e-05	5.69e-05	8.8e-05	5.04e-05	1.05e-05	1.98e-05	2.25e-05	2.26e-05	1.45e-05	0.000102	0.000109	2.4e-05	8.22e-06	1.07e-05	2e-05	1.37e-05	8.57e-06	0.000111	0.000103	6.04e-05	8.19e-06	1.5e-05	1.29e-05	1.49e-05	1.14e-05	0.000119	0.000101	5.34e-05
		Y-intercept	0.000344	0.000384	0.000307	0.000229	0.000946	0.001645	0.001155	0.0002181	0.0004745	0.0005242	0.00039	0.000333	0.000866	0.001573	0.000937	0.000183	0.000328	0.000511	0.000352	0.000206	0.00101	0.001561	0.000894	0.000186	0.000352	0.0004	0.000401	0.000258	0.001804	0.001931	0.000425	0.000146	0.000189	0.000354	0.000244	0.000152	0.001962	0.001828	0.001073	0.000145	0.000267	0.000229	0.000264	0.000203	0.002119	0.001784	0.000947
																	x = (y-b)/m	Activity in 30 min
			Std		Std curve formula					WT FL MP - 1	WT FL MP - 2	WT FL MP - 3	17231 - 1	17231 -2	17231 - 3	NC		WT FL MP - 1	WT FL MP - 2	WT FL MP - 3	17231 - 1	17231 -2	17231 - 3	NC
		0	0		Best-fit values				0	-0.001193	-0.00115	-0.001161	-0.001269	-0.001318	-0.001286	-0.000335		23720	22860	23080	25240	26220	25580	6552
		39.063	0		Slope	-4.64e-08			12.5	-0.001607	-0.001524	-0.001522	-0.001561	-0.001305	-0.001613	-0.000284		32000	30340	30300	31080	25960	32120	5542
		78.125	-2.6e-05		Y-intercept	-7.02e-06			25	-0.002311	-0.002195	-0.002061	-0.002183	-0.002068	-0.001958	-0.000247		46080	43760	41080	43520	41220	39020	4794
		156.25	-9.48e-06		X-intercept	-151.4			50	-0.003304	-0.003488	-0.003449	-0.003531	-0.003438	-0.00336	-0.000249		65940	69620	68840	70480	68620	67060	4848
		312.5	-1.65e-05		1/slope	-21561000			100	-0.004478	-0.004369	-0.004382	-0.004734	-0.004809	-0.004821	-0.000286		89420	87240	87500	94540	96040	96280	5574
		625	-3.95e-05						200	-0.004879	-0.004774	-0.004777	-0.004991	-0.005088	-0.005077	-0.00024		97440	95340	95400	99680	101620	101400	4666
		1250	-7.92e-05						400	-0.005137	-0.005106	-0.005087	-0.005277	-0.005265	-0.005228	-0.000235		102600	101980	101600	105400	105160	104420	4550
		2500	-0.000116						800	-0.00548	-0.005399	-0.005384	-0.005493	-0.005644	-0.005532	-0.000252		109460	107840	107540	109720	112740	110500	4902
																		Activity per min
																		WT FL MP - 1	WT FL MP - 2	WT FL MP - 3	17231 - 1	17231 -2	17231 - 3	NC
																	0	790.667	762	769.333	841.333	874	852.667	218.4
																	12.5	1066.67	1011.33	1010	1036	865.333	1070.67	184.733
																	25	1536	1458.67	1369.33	1450.67	1374	1300.67	159.8
																	50	2198	2320.67	2294.67	2349.33	2287.33	2235.33	161.6
																	100	2980.67	2908	2916.67	3151.33	3201.33	3209.33	185.8
																	200	3248	3178	3180	3322.67	3387.33	3380	155.533
																	400	3420	3399.33	3386.67	3513.33	3505.33	3480.67	151.667
																	800	3648.67	3594.67	3584.67	3657.33	3758	3683.33	163.4
																	Subtract zero
																		WT FL MP - 1	WT FL MP - 2	WT FL MP - 3	17231 - 1	17231 -2	17231 - 3	NC
																	0	0.666667	0	0.333333	0.333333	0	0.666667	0.4
																	12.5	276.667	249.333	241	195	-8.66667	218.667	-33.2667
																	25	746	696.667	600.333	609.667	500	448.667	-58.2
																	50	1408	1558.67	1525.67	1508.33	1413.33	1383.33	-56.4
																	100	2190.67	2146	2147.67	2310.33	2327.33	2357.33	-32.2
																	200	2458	2416	2411	2481.67	2513.33	2528	-62.4667
																	400	2630	2637.33	2617.67	2672.33	2631.33	2628.67	-66.3333
																	800	2858.67	2832.67	2815.67	2816.33	2884	2831.33	-54.6
Date- 082021_for HsFN3K WT (another replicate)
		1a	1b	1c	1d	1e	1f	1g	1h	2a	2b	2c	2d	2e	2f	2g	2h	3a	3b	3c	3d	3e	3f	3g	3h	4a	4b	4c	4d	4e	4f	4g	4h	5a	5b	5c	5d	5e	5f	5g	5h	6a	6b	6c	6d	6e	6f	6g	6h
	1	0.348	0.331	0.333	0.329	0.334	0.324	0.325	0.332	0.343	0.329	0.333	0.331	0.331	0.332	0.324	0.332	0.329	0.331	0.331	0.33	0.334	0.331	0.327	0.332	0.317	0.322	0.321	0.326	0.335	0.334	0.334	0.33	0.314	0.313	0.315	0.316	0.328	0.327	0.33	0.331	0.307	0.31	0.311	0.314	0.325	0.326	0.329	0.331
	2	0.343	0.326	0.328	0.325	0.329	0.32	0.321	0.331	0.338	0.324	0.328	0.327	0.327	0.328	0.32	0.33	0.323	0.325	0.326	0.324	0.331	0.328	0.324	0.33	0.31	0.315	0.315	0.321	0.331	0.33	0.331	0.328	0.307	0.306	0.308	0.311	0.324	0.324	0.327	0.33	0.299	0.304	0.305	0.309	0.321	0.322	0.324	0.329
	3	0.338	0.322	0.324	0.321	0.326	0.317	0.319	0.329	0.333	0.32	0.324	0.323	0.324	0.325	0.32	0.329	0.318	0.321	0.322	0.321	0.327	0.324	0.32	0.329	0.302	0.309	0.309	0.316	0.327	0.327	0.329	0.327	0.299	0.3	0.302	0.306	0.32	0.321	0.325	0.329	0.291	0.297	0.299	0.304	0.317	0.319	0.322	0.328
	4	0.334	0.317	0.319	0.317	0.322	0.314	0.316	0.328	0.329	0.315	0.32	0.319	0.32	0.322	0.317	0.328	0.313	0.316	0.318	0.317	0.324	0.321	0.318	0.328	0.295	0.302	0.303	0.311	0.323	0.324	0.326	0.326	0.291	0.293	0.296	0.3	0.316	0.317	0.322	0.328	0.282	0.291	0.292	0.299	0.313	0.316	0.319	0.328
	5	0.328	0.313	0.315	0.313	0.318	0.311	0.314	0.327	0.323	0.31	0.315	0.315	0.317	0.319	0.315	0.327	0.308	0.312	0.315	0.312	0.32	0.319	0.315	0.327	0.287	0.295	0.297	0.306	0.319	0.321	0.324	0.325	0.283	0.286	0.29	0.295	0.312	0.314	0.32	0.327	0.274	0.284	0.286	0.293	0.308	0.312	0.317	0.327
	6	0.323	0.308	0.311	0.309	0.315	0.308	0.311	0.326	0.318	0.306	0.311	0.311	0.313	0.316	0.313	0.325	0.303	0.307	0.311	0.308	0.317	0.316	0.313	0.325	0.279	0.288	0.29	0.301	0.315	0.317	0.321	0.324	0.275	0.279	0.284	0.29	0.307	0.311	0.318	0.325	0.266	0.277	0.28	0.288	0.304	0.309	0.315	0.325
	7	0.318	0.303	0.306	0.305	0.311	0.305	0.308	0.326	0.313	0.301	0.306	0.307	0.309	0.313	0.31	0.325	0.298	0.302	0.308	0.304	0.313	0.312	0.31	0.325	0.271	0.281	0.284	0.295	0.311	0.314	0.319	0.322	0.267	0.272	0.277	0.285	0.303	0.307	0.315	0.324	0.257	0.269	0.273	0.281	0.299	0.305	0.312	0.325
	8	0.312	0.298	0.301	0.301	0.307	0.302	0.306	0.325	0.308	0.296	0.302	0.302	0.306	0.309	0.307	0.323	0.292	0.297	0.305	0.3	0.309	0.309	0.308	0.323	0.262	0.274	0.278	0.29	0.308	0.31	0.316	0.321	0.258	0.264	0.27	0.279	0.298	0.303	0.313	0.323	0.248	0.262	0.266	0.275	0.294	0.303	0.31	0.323
	9	0.307	0.292	0.296	0.297	0.303	0.298	0.304	0.323	0.302	0.29	0.297	0.298	0.302	0.306	0.305	0.322	0.287	0.292	0.301	0.295	0.304	0.306	0.306	0.322	0.254	0.267	0.271	0.284	0.304	0.307	0.314	0.321	0.25	0.256	0.264	0.273	0.293	0.3	0.311	0.322	0.24	0.253	0.259	0.27	0.289	0.298	0.308	0.321
	10	0.302	0.287	0.291	0.291	0.299	0.295	0.301	0.322	0.296	0.285	0.292	0.293	0.297	0.303	0.303	0.321	0.282	0.287	0.296	0.291	0.3	0.302	0.304	0.321	0.246	0.259	0.264	0.278	0.3	0.303	0.312	0.319	0.242	0.249	0.258	0.268	0.288	0.296	0.309	0.322	0.231	0.246	0.252	0.264	0.285	0.294	0.305	0.32
	11	0.296	0.282	0.286	0.287	0.295	0.292	0.299	0.321	0.291	0.28	0.287	0.289	0.293	0.299	0.301	0.32	0.277	0.281	0.291	0.286	0.296	0.299	0.302	0.32	0.238	0.251	0.258	0.273	0.296	0.3	0.31	0.318	0.233	0.242	0.252	0.263	0.284	0.294	0.307	0.32	0.223	0.239	0.245	0.259	0.281	0.292	0.303	0.319
	12	0.29	0.277	0.281	0.282	0.291	0.289	0.297	0.32	0.285	0.275	0.282	0.284	0.289	0.296	0.299	0.319	0.271	0.277	0.287	0.282	0.293	0.296	0.301	0.319	0.23	0.243	0.251	0.267	0.291	0.298	0.308	0.317	0.225	0.235	0.245	0.257	0.28	0.291	0.306	0.319	0.214	0.231	0.238	0.254	0.277	0.289	0.302	0.318
	13	0.285	0.272	0.277	0.278	0.287	0.286	0.296	0.319	0.28	0.27	0.277	0.28	0.285	0.293	0.297	0.318	0.266	0.272	0.282	0.278	0.289	0.294	0.299	0.318	0.221	0.235	0.245	0.262	0.287	0.295	0.307	0.316	0.217	0.228	0.239	0.252	0.276	0.288	0.305	0.318	0.206	0.223	0.232	0.248	0.273	0.287	0.3	0.317
	14	0.28	0.267	0.272	0.273	0.283	0.283	0.294	0.318	0.274	0.265	0.272	0.276	0.282	0.29	0.296	0.317	0.261	0.267	0.278	0.273	0.285	0.291	0.297	0.317	0.213	0.228	0.239	0.257	0.283	0.293	0.306	0.315	0.209	0.22	0.233	0.247	0.273	0.286	0.303	0.317	0.198	0.216	0.226	0.243	0.269	0.285	0.3	0.315
	15	0.274	0.261	0.266	0.269	0.279	0.28	0.293	0.317	0.269	0.259	0.267	0.271	0.278	0.288	0.295	0.316	0.255	0.261	0.272	0.269	0.281	0.288	0.296	0.316	0.205	0.221	0.233	0.252	0.278	0.29	0.305	0.314	0.201	0.213	0.226	0.242	0.269	0.284	0.302	0.316	0.189	0.208	0.219	0.238	0.265	0.282	0.298	0.315
	16	0.268	0.256	0.261	0.264	0.275	0.278	0.292	0.316	0.263	0.254	0.263	0.267	0.274	0.285	0.293	0.314	0.249	0.256	0.268	0.264	0.277	0.286	0.295	0.315	0.197	0.214	0.226	0.247	0.275	0.288	0.303	0.313	0.192	0.206	0.22	0.237	0.265	0.282	0.3	0.315	0.181	0.201	0.212	0.233	0.261	0.281	0.297	0.313
	17	0.262	0.25	0.257	0.259	0.272	0.276	0.291	0.314	0.257	0.249	0.258	0.262	0.27	0.283	0.292	0.314	0.244	0.251	0.263	0.26	0.274	0.284	0.294	0.314	0.189	0.206	0.22	0.242	0.271	0.286	0.303	0.312	0.184	0.199	0.214	0.232	0.262	0.28	0.299	0.314	0.173	0.193	0.206	0.228	0.258	0.28	0.296	0.312
	18	0.257	0.245	0.252	0.255	0.268	0.274	0.289	0.313	0.252	0.243	0.253	0.258	0.267	0.281	0.291	0.312	0.238	0.246	0.258	0.256	0.27	0.283	0.293	0.313	0.181	0.199	0.214	0.237	0.269	0.284	0.301	0.311	0.176	0.192	0.207	0.227	0.258	0.279	0.298	0.313	0.164	0.186	0.2	0.223	0.255	0.278	0.295	0.311
	19	0.251	0.24	0.246	0.251	0.264	0.273	0.288	0.313	0.246	0.237	0.248	0.253	0.263	0.279	0.29	0.311	0.233	0.241	0.255	0.251	0.267	0.281	0.292	0.311	0.173	0.192	0.207	0.233	0.266	0.283	0.3	0.31	0.168	0.185	0.201	0.222	0.255	0.277	0.297	0.312	0.156	0.179	0.193	0.218	0.252	0.277	0.294	0.31
	20	0.245	0.234	0.241	0.246	0.261	0.272	0.287	0.311	0.24	0.232	0.242	0.248	0.259	0.278	0.289	0.31	0.227	0.235	0.248	0.247	0.263	0.28	0.291	0.31	0.165	0.185	0.201	0.228	0.264	0.281	0.299	0.309	0.16	0.178	0.195	0.217	0.252	0.276	0.296	0.311	0.148	0.171	0.187	0.213	0.248	0.275	0.293	0.309
	21	0.24	0.229	0.236	0.241	0.257	0.271	0.286	0.31	0.234	0.227	0.238	0.244	0.256	0.277	0.288	0.309	0.222	0.23	0.244	0.243	0.26	0.278	0.29	0.309	0.158	0.178	0.195	0.223	0.262	0.28	0.298	0.308	0.152	0.171	0.189	0.212	0.249	0.275	0.295	0.31	0.144	0.164	0.181	0.208	0.246	0.275	0.292	0.308
	22	0.234	0.224	0.231	0.237	0.254	0.27	0.285	0.309	0.229	0.222	0.233	0.239	0.252	0.275	0.287	0.308	0.216	0.225	0.239	0.238	0.256	0.277	0.289	0.308	0.151	0.171	0.189	0.218	0.259	0.279	0.297	0.307	0.146	0.164	0.183	0.207	0.246	0.274	0.294	0.309	0.144	0.158	0.175	0.204	0.243	0.273	0.291	0.307
	23	0.228	0.219	0.226	0.233	0.251	0.269	0.284	0.308	0.223	0.216	0.228	0.235	0.249	0.274	0.286	0.307	0.21	0.22	0.234	0.234	0.253	0.276	0.287	0.307	0.147	0.164	0.183	0.214	0.257	0.278	0.296	0.306	0.145	0.157	0.176	0.203	0.244	0.273	0.293	0.307	0.143	0.151	0.169	0.199	0.241	0.272	0.29	0.306
	24	0.223	0.213	0.221	0.228	0.247	0.268	0.283	0.306	0.217	0.211	0.223	0.231	0.246	0.273	0.285	0.305	0.205	0.214	0.229	0.23	0.25	0.275	0.287	0.306	0.147	0.157	0.177	0.209	0.253	0.277	0.295	0.305	0.145	0.15	0.171	0.198	0.241	0.272	0.292	0.306	0.143	0.147	0.162	0.194	0.239	0.271	0.289	0.305
	25	0.217	0.208	0.216	0.224	0.244	0.267	0.282	0.305	0.211	0.206	0.218	0.227	0.243	0.272	0.284	0.304	0.199	0.209	0.224	0.225	0.247	0.274	0.285	0.305	0.146	0.151	0.171	0.205	0.25	0.276	0.294	0.304	0.145	0.145	0.166	0.194	0.239	0.27	0.291	0.305	0.143	0.147	0.157	0.19	0.237	0.27	0.288	0.303
	26	0.212	0.203	0.212	0.22	0.242	0.266	0.281	0.304	0.206	0.2	0.213	0.222	0.241	0.271	0.282	0.303	0.193	0.204	0.219	0.221	0.244	0.273	0.284	0.304	0.146	0.147	0.166	0.201	0.245	0.275	0.293	0.303	0.145	0.143	0.159	0.19	0.237	0.269	0.29	0.304	0.143	0.147	0.151	0.186	0.236	0.269	0.287	0.302
	27	0.206	0.198	0.206	0.215	0.24	0.265	0.28	0.303	0.201	0.195	0.208	0.218	0.238	0.27	0.281	0.302	0.188	0.199	0.214	0.217	0.242	0.272	0.283	0.303	0.146	0.147	0.16	0.196	0.244	0.274	0.292	0.302	0.145	0.143	0.154	0.186	0.236	0.268	0.289	0.303	0.143	0.147	0.146	0.181	0.235	0.268	0.285	0.301
	28	0.2	0.192	0.202	0.211	0.237	0.263	0.278	0.302	0.195	0.189	0.203	0.214	0.236	0.269	0.28	0.301	0.183	0.194	0.209	0.213	0.24	0.271	0.282	0.301	0.146	0.147	0.154	0.193	0.242	0.273	0.29	0.3	0.146	0.143	0.148	0.182	0.235	0.267	0.288	0.302	0.143	0.147	0.142	0.178	0.233	0.267	0.284	0.3
	29	0.195	0.187	0.197	0.207	0.236	0.262	0.277	0.301	0.189	0.184	0.198	0.21	0.234	0.268	0.279	0.3	0.178	0.189	0.205	0.209	0.238	0.27	0.281	0.3	0.147	0.147	0.15	0.189	0.241	0.272	0.29	0.299	0.145	0.143	0.144	0.178	0.233	0.266	0.287	0.301	0.144	0.147	0.142	0.173	0.232	0.266	0.283	0.3
	30	0.19	0.181	0.192	0.202	0.234	0.261	0.276	0.3	0.183	0.179	0.193	0.205	0.233	0.267	0.278	0.299	0.172	0.183	0.199	0.205	0.236	0.269	0.28	0.299	0.146	0.146	0.147	0.185	0.24	0.271	0.288	0.298	0.145	0.143	0.143	0.174	0.232	0.265	0.286	0.3	0.143	0.146	0.142	0.171	0.231	0.265	0.282	0.298
	31	0.184	0.176	0.186	0.198	0.233	0.259	0.275	0.299	0.178	0.173	0.188	0.202	0.231	0.266	0.277	0.298	0.166	0.179	0.194	0.201	0.235	0.267	0.279	0.298	0.146	0.146	0.147	0.181	0.239	0.27	0.287	0.297	0.146	0.142	0.143	0.17	0.231	0.264	0.285	0.299	0.144	0.147	0.142	0.166	0.23	0.264	0.281	0.297
	32	0.179	0.171	0.182	0.194	0.232	0.258	0.274	0.298	0.172	0.168	0.183	0.198	0.23	0.265	0.276	0.296	0.16	0.173	0.19	0.197	0.234	0.266	0.278	0.297	0.146	0.146	0.146	0.177	0.237	0.269	0.287	0.296	0.145	0.143	0.143	0.166	0.23	0.263	0.284	0.298	0.143	0.146	0.142	0.163	0.228	0.263	0.28	0.296
	33	0.174	0.166	0.177	0.19	0.23	0.257	0.273	0.296	0.167	0.162	0.178	0.194	0.229	0.264	0.275	0.295	0.155	0.168	0.185	0.194	0.233	0.265	0.277	0.296	0.146	0.146	0.146	0.174	0.237	0.268	0.286	0.295	0.145	0.143	0.143	0.163	0.229	0.262	0.283	0.297	0.144	0.146	0.142	0.159	0.228	0.262	0.279	0.295
	34	0.168	0.161	0.172	0.186	0.229	0.256	0.272	0.295	0.162	0.157	0.174	0.19	0.228	0.262	0.274	0.294	0.15	0.164	0.18	0.189	0.232	0.264	0.276	0.295	0.146	0.146	0.146	0.171	0.236	0.267	0.285	0.294	0.146	0.143	0.143	0.16	0.228	0.261	0.282	0.295	0.143	0.146	0.142	0.156	0.226	0.261	0.278	0.294
	35	0.163	0.156	0.167	0.183	0.229	0.254	0.271	0.294	0.158	0.152	0.169	0.186	0.226	0.261	0.273	0.293	0.147	0.158	0.175	0.186	0.23	0.264	0.275	0.294	0.146	0.146	0.146	0.168	0.234	0.266	0.283	0.293	0.145	0.143	0.143	0.157	0.227	0.26	0.281	0.294	0.143	0.146	0.142	0.153	0.225	0.26	0.277	0.292
	36	0.16	0.151	0.163	0.179	0.227	0.253	0.27	0.293	0.157	0.148	0.164	0.182	0.225	0.26	0.272	0.292	0.146	0.153	0.171	0.183	0.229	0.262	0.274	0.293	0.146	0.146	0.146	0.165	0.233	0.264	0.282	0.292	0.145	0.142	0.143	0.154	0.227	0.259	0.28	0.293	0.143	0.146	0.141	0.15	0.224	0.259	0.276	0.291
	37	0.16	0.148	0.158	0.175	0.226	0.252	0.269	0.292	0.157	0.145	0.159	0.179	0.224	0.259	0.271	0.291	0.146	0.15	0.166	0.179	0.228	0.261	0.273	0.292	0.146	0.146	0.146	0.162	0.232	0.264	0.281	0.29	0.145	0.142	0.143	0.151	0.225	0.258	0.279	0.292	0.143	0.147	0.141	0.148	0.223	0.258	0.275	0.29
	38	0.16	0.146	0.153	0.172	0.225	0.251	0.268	0.291	0.157	0.144	0.155	0.175	0.223	0.258	0.269	0.291	0.146	0.151	0.161	0.176	0.227	0.26	0.272	0.29	0.146	0.146	0.146	0.16	0.231	0.262	0.28	0.29	0.145	0.142	0.143	0.149	0.224	0.257	0.279	0.291	0.143	0.146	0.142	0.146	0.222	0.257	0.274	0.289
	39	0.16	0.147	0.149	0.168	0.224	0.25	0.266	0.29	0.156	0.144	0.15	0.172	0.222	0.257	0.268	0.289	0.146	0.15	0.158	0.173	0.226	0.259	0.27	0.289	0.146	0.146	0.146	0.158	0.231	0.261	0.28	0.289	0.145	0.142	0.143	0.147	0.223	0.256	0.277	0.29	0.143	0.146	0.141	0.145	0.221	0.256	0.273	0.288
	40	0.16	0.147	0.148	0.165	0.223	0.249	0.266	0.289	0.157	0.144	0.149	0.169	0.221	0.256	0.267	0.288	0.146	0.151	0.157	0.17	0.225	0.258	0.269	0.288	0.146	0.146	0.146	0.156	0.23	0.26	0.278	0.288	0.145	0.143	0.143	0.145	0.222	0.255	0.276	0.289	0.143	0.146	0.142	0.145	0.22	0.255	0.272	0.287
	41	0.16	0.146	0.148	0.161	0.222	0.247	0.264	0.288	0.156	0.144	0.148	0.165	0.22	0.255	0.266	0.286	0.145	0.15	0.156	0.167	0.224	0.257	0.268	0.287	0.146	0.146	0.146	0.154	0.228	0.259	0.277	0.287	0.145	0.142	0.143	0.143	0.221	0.254	0.275	0.288	0.143	0.147	0.141	0.144	0.219	0.254	0.27	0.286
	42	0.16	0.147	0.148	0.158	0.22	0.247	0.263	0.286	0.156	0.143	0.148	0.162	0.219	0.254	0.265	0.285	0.146	0.151	0.156	0.165	0.223	0.256	0.267	0.286	0.146	0.147	0.146	0.153	0.227	0.258	0.276	0.286	0.145	0.142	0.143	0.142	0.22	0.253	0.273	0.287	0.143	0.146	0.141	0.144	0.218	0.253	0.27	0.285
	43	0.16	0.146	0.148	0.155	0.219	0.245	0.262	0.285	0.157	0.143	0.148	0.16	0.218	0.252	0.264	0.284	0.145	0.151	0.156	0.162	0.222	0.255	0.266	0.285	0.146	0.146	0.146	0.152	0.226	0.258	0.275	0.285	0.145	0.142	0.143	0.142	0.218	0.251	0.272	0.285	0.143	0.146	0.141	0.144	0.217	0.252	0.268	0.284
	44	0.16	0.146	0.148	0.153	0.218	0.245	0.261	0.284	0.157	0.144	0.148	0.157	0.217	0.252	0.263	0.283	0.146	0.151	0.156	0.16	0.221	0.254	0.265	0.284	0.146	0.146	0.146	0.151	0.226	0.256	0.274	0.283	0.145	0.142	0.143	0.142	0.217	0.251	0.271	0.284	0.143	0.146	0.142	0.144	0.216	0.251	0.267	0.283
	45	0.16	0.147	0.148	0.15	0.217	0.244	0.26	0.283	0.156	0.144	0.147	0.156	0.216	0.25	0.262	0.282	0.146	0.151	0.156	0.159	0.22	0.253	0.264	0.283	0.147	0.147	0.146	0.15	0.224	0.255	0.273	0.282	0.145	0.142	0.143	0.142	0.217	0.25	0.27	0.283	0.143	0.147	0.141	0.144	0.215	0.249	0.266	0.281
	46	0.16	0.147	0.148	0.148	0.216	0.242	0.259	0.282	0.157	0.144	0.147	0.153	0.214	0.249	0.261	0.281	0.146	0.151	0.155	0.157	0.218	0.252	0.263	0.281	0.146	0.146	0.146	0.15	0.223	0.254	0.272	0.281	0.145	0.142	0.143	0.142	0.216	0.249	0.269	0.282	0.143	0.146	0.141	0.144	0.213	0.248	0.265	0.28
			1a	1b	1c	1d	1e	1f	1g	1h	2a	2b	2c	2d	2e	2f	2g	2h	3a	3b	3c	3d	3e	3f	3g	3h	4a	4b	4c	4d	4e	4f	4g	4h	5a	5b	5c	5d	5e	5f	5g	5h	6a	6b	6c	6d	6e	6f	6g
		Best-fit values
		Slope	-0.005437	-0.005123	-0.004838	-0.004411	-0.003868	-0.002861	-0.00198	-0.001071	-0.005445	-0.005117	-0.004768	-0.00437	-0.003824	-0.002953	-0.001885	-0.001123	-0.005329	-0.005017	-0.004285	-0.004349	-0.003814	-0.002808	-0.001858	-0.001103	-0.008088	-0.007317	-0.006361	-0.005257	-0.00388	-0.002859	-0.001836	-0.00108	-0.008186	-0.007182	-0.006322	-0.005253	-0.004114	-0.002801	-0.001778	-0.001057	-0.00842	-0.007427	-0.006613	-0.005389	-0.004138	-0.002744	-0.001823
		Y-intercept	0.3551	0.3378	0.339	0.3349	0.3376	0.3249	0.3233	0.3328	0.3502	0.3357	0.3389	0.3366	0.3355	0.3333	0.3236	0.3324	0.3347	0.3365	0.3367	0.3341	0.3387	0.332	0.3248	0.3323	0.3267	0.3311	0.3281	0.3315	0.3384	0.3343	0.3327	0.3302	0.3235	0.3212	0.3212	0.3211	0.3313	0.3273	0.3288	0.3319	0.3158	0.32	0.3185	0.3193	0.3282	0.3253	0.3261
		X-intercept	65.32	65.95	70.06	75.93	87.26	113.6	163.3	310.6	64.31	65.61	71.09	77.02	87.72	112.9	171.7	296.1	62.8	67.07	78.59	76.82	88.83	118.2	174.8	301.3	40.39	45.25	51.58	63.06	87.2	116.9	181.2	305.9	39.52	44.72	50.8	61.12	80.55	116.8	184.9	314	37.5	43.08	48.16	59.24	79.3	118.5	178.8
		1/slope	-183.9	-195.2	-206.7	-226.7	-258.5	-349.5	-505.1	-933.3	-183.7	-195.4	-209.7	-228.8	-261.5	-338.7	-530.5	-890.8	-187.6	-199.3	-233.4	-229.9	-262.2	-356.2	-538.2	-906.6	-123.6	-136.7	-157.2	-190.2	-257.7	-349.7	-544.6	-926.2	-122.2	-139.2	-158.2	-190.4	-243.1	-357	-562.4	-945.9	-118.8	-134.6	-151.2	-185.5	-241.6	-364.4	-548.5
		Std. Error
		Slope	3.426e-05	3.535e-05	3.055e-05	3.261e-05	1.694e-05	6.443e-05	7.684e-05	1.724e-05	3.327e-05	3.639e-05	2.984e-05	2.452e-05	2.166e-05	5.799e-05	6.447e-05	1.463e-05	2.432e-05	2.641e-05	6.701e-05	1.796e-05	2.432e-05	6.923e-05	8.089e-05	1.5e-05	2.349e-05	3.685e-05	1.73e-05	3.324e-05	4.574e-05	7.68e-05	7.589e-05	1.467e-05	1.831e-05	2.273e-05	1.396e-05	2.286e-05	5.633e-05	9.147e-05	6.322e-05	1.302e-05	1.603e-05	3.847e-05	2.46e-05	3.693e-05	5.742e-05	0.000102	8.386e-05
		Y-intercept	0.0004104	0.0004235	0.000366	0.0003906	0.000203	0.0007718	0.0009205	0.0002065	0.0003985	0.0004359	0.0003574	0.0002938	0.0002595	0.0006947	0.0007723	0.0001752	0.0002913	0.0003164	0.0008027	0.0002152	0.0002913	0.0008293	0.000969	0.0001797	0.0002814	0.0004414	0.0002073	0.0003982	0.000548	0.00092	0.0009091	0.0001757	0.0002194	0.0002723	0.0001673	0.0002738	0.0006748	0.001096	0.0007573	0.0001559	0.000192	0.0004608	0.0002946	0.0004424	0.0006879	0.001222	0.001005
																	x = (y-b)/m	Activity in 20 min
			Std		Std curve formula					WT FL MP - 1	WT FL MP -2	WT FL MP - 3	WT FL DP - 1	WT FL DP - 2	WT FL DP - 3	NC		WT FL MP - 1	WT FL MP -2	WT FL MP - 3	WT FL DP - 1	WT FL DP - 2	WT FL DP - 3	NC
		0	-3.235e-05		Best-fit values				0	-0.001071	-0.001123	-0.001103	-0.00108	-0.001057	-0.001171	-0.000406		13816.9	14492.2	14232.5	13933.8	13635.1	15115.6	5180.52
		39.063	1.765e-05		Slope	-7.658e-08			12.5	-0.00198	-0.001885	-0.001858	-0.001836	-0.001778	-0.001823	-0.0003353		25622.1	24388.3	24037.7	23751.9	22998.7	23583.1	4262.34
		78.125	1.176e-05		Y-intercept	-7.13e-06			25	-0.002861	-0.002953	-0.002808	-0.002859	-0.002801	-0.002744	-0.0002909		37063.6	38258.4	36375.3	37037.7	36284.4	35544.2	3685.71
		156.25	-5.882e-06		X-intercept	-93.1			50	-0.003868	-0.003824	-0.003814	-0.00388	-0.004114	-0.004138	-0.0002902		50141.6	49570.1	49440.3	50297.4	53336.4	53648.1	3676.62
		312.5	-0.0002941		1/slope	-13058344			100	-0.004411	-0.00437	-0.004349	-0.005257	-0.005253	-0.005389	-0.0003053		57193.5	56661	56388.3	68180.5	68128.6	69894.8	3872.73
		625	-8.676e-05						200	-0.004838	-0.004768	-0.004285	-0.006361	-0.006322	-0.006613	-0.0002226		62739	61829.9	55557.1	82518.2	82011.7	85790.9	2798.7
		1250	-0.0001324						400	-0.005123	-0.005117	-0.005017	-0.007317	-0.007182	-0.007427	-0.0002346		66440.3	66362.3	65063.6	94933.8	93180.5	96362.3	2954.55
		2500	-0.0001779						800	-0.005437	-0.005445	-0.005329	-0.008088	-0.008186	-0.00842	-0.0003135		70518.2	70622.1	69115.6	104947	106219	109258	3979.22
																		Activity per min
																		WT FL MP - 1	WT FL MP -2	WT FL MP - 3	WT FL DP - 1	WT FL DP - 2	WT FL DP - 3	NC
																	0	690.844	724.61	711.623	696.688	681.753	755.779	259.026
																	12.5	1281.1	1219.42	1201.88	1187.6	1149.94	1179.16	213.117
																	25	1853.18	1912.92	1818.77	1851.88	1814.22	1777.21	184.286
																	50	2507.08	2478.51	2472.01	2514.87	2666.82	2682.4	183.831
																	100	2859.68	2833.05	2819.42	3409.03	3406.43	3494.74	193.636
																	200	3136.95	3091.49	2777.86	4125.91	4100.58	4289.55	139.935
																	400	3322.01	3318.12	3253.18	4746.69	4659.03	4818.12	147.727
																	800	3525.91	3531.1	3455.78	5247.34	5310.97	5462.92	198.961
																	Subtract zero
																		WT FL MP - 1	WT FL MP -2	WT FL MP - 3	WT FL DP - 1	WT FL DP - 2	WT FL DP - 3	NC
																	0	0.844156	0.61039	0.623377	0.688312	0.753247	0.779221	0.025974
																	12.5	591.104	495.416	490.883	491.597	468.935	424.156	-45.8831
																	25	1163.18	1188.92	1107.77	1155.88	1133.22	1022.21	-74.7143
																	50	1817.08	1754.51	1761.01	1818.87	1985.82	1927.4	-75.1688
																	100	2169.68	2109.05	2108.42	2713.03	2725.43	2739.74	-65.3636
																	200	2446.95	2367.49	2066.86	3429.91	3419.58	3534.55	-119.065
																	400	2632.01	2594.12	2542.18	4050.69	3978.03	4063.12	-111.273
																	800	2835.91	2807.1	2744.78	4551.34	4629.97	4707.92	-60.039
Date- 021122_for HsFN3K W219F
		10a	10b	10c	10d	10e	10f	10g	10h	11a	11b	11c	11d	11e	11f	11g	11h	1a	1b	1c	1d	1e	1f	1g	1h	2a	2b	2c	2d	2e	2f	2g	2h	3a	3b	3c	3d	3e	3f	3g	3h	4a	4b	4c	4d	4e	4f	4g	4h
	1	0.324	0.32	0.319	0.332	0.318	0.324	0.319	0.321	0.401	0.265	0.197	0.16	0.145	0.138	0.135	0.134	0.343	0.32	0.324	0.329	0.322	0.33	0.333	0.337	0.325	0.318	0.325	0.331	0.327	0.315	0.324	0.332	0.321	0.32	0.332	0.327	0.32	0.316	0.332	0.338	0.336	0.339	0.342	0.339	0.333	0.331	0.335	0.329
	2	0.323	0.319	0.318	0.331	0.317	0.323	0.318	0.319	0.401	0.265	0.197	0.159	0.144	0.138	0.135	0.134	0.348	0.324	0.319	0.325	0.318	0.325	0.329	0.334	0.319	0.313	0.319	0.326	0.321	0.323	0.32	0.33	0.318	0.314	0.327	0.323	0.316	0.32	0.341	0.335	0.334	0.337	0.341	0.337	0.332	0.33	0.333	0.328
	3	0.323	0.319	0.318	0.33	0.317	0.322	0.318	0.318	0.402	0.265	0.197	0.159	0.144	0.138	0.135	0.134	0.324	0.319	0.315	0.32	0.315	0.322	0.326	0.332	0.315	0.308	0.315	0.322	0.318	0.32	0.317	0.33	0.313	0.31	0.323	0.32	0.313	0.317	0.334	0.334	0.333	0.336	0.34	0.336	0.331	0.329	0.332	0.327
	4	0.322	0.318	0.317	0.33	0.316	0.322	0.317	0.318	0.402	0.265	0.197	0.159	0.144	0.138	0.135	0.134	0.319	0.315	0.313	0.316	0.311	0.319	0.324	0.331	0.31	0.306	0.311	0.319	0.315	0.317	0.315	0.329	0.308	0.306	0.319	0.317	0.309	0.314	0.332	0.333	0.332	0.335	0.339	0.336	0.33	0.328	0.332	0.327
	5	0.322	0.318	0.317	0.329	0.316	0.322	0.317	0.318	0.401	0.264	0.197	0.159	0.144	0.138	0.135	0.134	0.314	0.31	0.308	0.312	0.307	0.316	0.321	0.33	0.306	0.301	0.306	0.315	0.311	0.314	0.313	0.328	0.303	0.301	0.314	0.313	0.306	0.311	0.33	0.332	0.331	0.335	0.339	0.336	0.33	0.328	0.331	0.327
	6	0.322	0.317	0.316	0.329	0.316	0.321	0.316	0.317	0.401	0.264	0.197	0.159	0.144	0.137	0.135	0.134	0.309	0.305	0.304	0.308	0.304	0.312	0.318	0.328	0.301	0.297	0.302	0.311	0.308	0.311	0.31	0.327	0.298	0.296	0.31	0.309	0.303	0.308	0.327	0.331	0.331	0.334	0.338	0.335	0.329	0.327	0.331	0.326
	7	0.321	0.317	0.316	0.328	0.315	0.321	0.316	0.317	0.402	0.264	0.197	0.159	0.144	0.138	0.135	0.134	0.304	0.301	0.299	0.304	0.3	0.309	0.316	0.327	0.296	0.292	0.298	0.307	0.304	0.308	0.308	0.326	0.294	0.292	0.306	0.305	0.299	0.305	0.325	0.329	0.33	0.334	0.338	0.335	0.329	0.327	0.33	0.326
	8	0.321	0.317	0.315	0.328	0.314	0.32	0.315	0.316	0.402	0.264	0.197	0.159	0.144	0.137	0.135	0.134	0.299	0.296	0.295	0.3	0.296	0.306	0.314	0.326	0.291	0.288	0.294	0.303	0.301	0.305	0.305	0.325	0.289	0.287	0.301	0.301	0.295	0.302	0.334	0.328	0.329	0.333	0.337	0.334	0.329	0.326	0.33	0.326
	9	0.321	0.317	0.315	0.327	0.314	0.32	0.315	0.315	0.402	0.264	0.197	0.159	0.144	0.137	0.135	0.134	0.294	0.291	0.29	0.295	0.292	0.303	0.311	0.325	0.286	0.283	0.289	0.299	0.297	0.302	0.303	0.324	0.284	0.282	0.297	0.297	0.292	0.299	0.324	0.327	0.328	0.333	0.337	0.334	0.328	0.326	0.33	0.326
	10	0.321	0.317	0.315	0.327	0.314	0.32	0.315	0.315	0.401	0.264	0.197	0.159	0.144	0.137	0.135	0.134	0.289	0.286	0.285	0.291	0.289	0.3	0.309	0.323	0.281	0.279	0.285	0.295	0.293	0.299	0.301	0.323	0.279	0.278	0.292	0.293	0.288	0.296	0.315	0.326	0.328	0.332	0.336	0.333	0.328	0.326	0.33	0.325
	11	0.321	0.316	0.315	0.327	0.314	0.32	0.315	0.315	0.402	0.264	0.197	0.159	0.144	0.137	0.135	0.134	0.283	0.281	0.28	0.286	0.284	0.297	0.307	0.322	0.276	0.274	0.28	0.291	0.29	0.296	0.299	0.321	0.274	0.273	0.287	0.289	0.285	0.293	0.309	0.325	0.327	0.332	0.336	0.333	0.328	0.326	0.329	0.325
	12	0.321	0.316	0.315	0.326	0.314	0.32	0.315	0.315	0.402	0.264	0.197	0.159	0.144	0.137	0.135	0.134	0.278	0.275	0.276	0.282	0.281	0.294	0.306	0.321	0.271	0.269	0.276	0.287	0.286	0.293	0.297	0.32	0.269	0.269	0.283	0.285	0.282	0.291	0.306	0.324	0.327	0.331	0.335	0.333	0.327	0.325	0.329	0.325
	13	0.32	0.316	0.315	0.326	0.314	0.319	0.315	0.315	0.402	0.264	0.197	0.159	0.144	0.137	0.135	0.134	0.273	0.27	0.271	0.278	0.277	0.291	0.304	0.32	0.266	0.264	0.271	0.282	0.283	0.291	0.296	0.32	0.264	0.264	0.279	0.281	0.278	0.289	0.305	0.323	0.326	0.331	0.335	0.333	0.327	0.325	0.329	0.325
	14	0.32	0.316	0.315	0.326	0.313	0.319	0.315	0.315	0.402	0.264	0.197	0.159	0.144	0.137	0.135	0.134	0.267	0.265	0.266	0.274	0.274	0.289	0.303	0.318	0.261	0.26	0.267	0.279	0.28	0.288	0.295	0.318	0.259	0.259	0.274	0.277	0.275	0.286	0.303	0.322	0.325	0.331	0.335	0.333	0.327	0.325	0.329	0.325
	15	0.32	0.316	0.315	0.326	0.313	0.319	0.314	0.315	0.402	0.264	0.197	0.159	0.144	0.138	0.135	0.134	0.262	0.26	0.262	0.269	0.27	0.287	0.302	0.317	0.256	0.255	0.262	0.274	0.276	0.286	0.293	0.316	0.254	0.254	0.27	0.273	0.272	0.284	0.302	0.32	0.325	0.331	0.335	0.333	0.327	0.325	0.329	0.324
	16	0.32	0.316	0.314	0.326	0.313	0.319	0.314	0.315	0.402	0.264	0.197	0.159	0.144	0.137	0.135	0.134	0.257	0.255	0.257	0.265	0.267	0.285	0.3	0.316	0.251	0.25	0.257	0.27	0.273	0.284	0.292	0.316	0.249	0.249	0.265	0.269	0.268	0.282	0.301	0.319	0.324	0.33	0.334	0.332	0.327	0.325	0.329	0.324
	17	0.32	0.316	0.314	0.326	0.313	0.319	0.314	0.314	0.402	0.264	0.197	0.159	0.144	0.137	0.135	0.134	0.251	0.25	0.252	0.261	0.263	0.283	0.299	0.315	0.246	0.245	0.253	0.265	0.269	0.282	0.291	0.314	0.244	0.244	0.261	0.265	0.265	0.28	0.3	0.318	0.323	0.33	0.334	0.332	0.327	0.324	0.329	0.324
	18	0.319	0.315	0.314	0.326	0.313	0.319	0.314	0.314	0.402	0.264	0.197	0.159	0.144	0.137	0.135	0.134	0.245	0.245	0.247	0.257	0.26	0.281	0.298	0.313	0.241	0.24	0.248	0.261	0.266	0.28	0.289	0.314	0.238	0.239	0.256	0.261	0.262	0.278	0.299	0.317	0.323	0.329	0.334	0.332	0.326	0.324	0.328	0.324
	19	0.319	0.315	0.314	0.326	0.313	0.319	0.314	0.314	0.402	0.264	0.196	0.159	0.144	0.137	0.135	0.134	0.24	0.24	0.243	0.252	0.256	0.279	0.297	0.312	0.236	0.235	0.244	0.257	0.263	0.278	0.288	0.313	0.233	0.234	0.252	0.257	0.258	0.276	0.297	0.316	0.322	0.329	0.334	0.331	0.326	0.324	0.328	0.324
	20	0.319	0.315	0.314	0.325	0.313	0.319	0.314	0.314	0.401	0.264	0.196	0.159	0.144	0.137	0.135	0.134	0.235	0.234	0.238	0.248	0.253	0.278	0.295	0.311	0.231	0.23	0.239	0.253	0.259	0.277	0.287	0.311	0.228	0.23	0.247	0.253	0.255	0.275	0.296	0.315	0.321	0.328	0.333	0.331	0.326	0.324	0.328	0.324
	21	0.319	0.315	0.314	0.325	0.312	0.318	0.314	0.313	0.402	0.264	0.196	0.159	0.144	0.137	0.135	0.134	0.229	0.229	0.233	0.244	0.25	0.276	0.294	0.309	0.225	0.225	0.234	0.249	0.256	0.275	0.286	0.31	0.223	0.225	0.242	0.249	0.252	0.273	0.295	0.313	0.321	0.328	0.333	0.331	0.326	0.324	0.328	0.324
	22	0.319	0.315	0.313	0.325	0.312	0.318	0.313	0.313	0.401	0.264	0.196	0.159	0.144	0.137	0.135	0.134	0.224	0.224	0.228	0.239	0.247	0.275	0.293	0.308	0.22	0.22	0.23	0.244	0.253	0.274	0.285	0.309	0.217	0.22	0.238	0.245	0.249	0.272	0.294	0.312	0.32	0.328	0.333	0.331	0.326	0.324	0.328	0.324
	23	0.319	0.314	0.313	0.325	0.312	0.318	0.313	0.313	0.401	0.264	0.196	0.159	0.144	0.137	0.135	0.134	0.218	0.219	0.224	0.235	0.244	0.273	0.292	0.307	0.215	0.215	0.225	0.24	0.25	0.273	0.284	0.308	0.212	0.215	0.233	0.241	0.246	0.271	0.293	0.311	0.32	0.327	0.332	0.331	0.325	0.323	0.327	0.323
	24	0.319	0.314	0.313	0.325	0.312	0.318	0.313	0.313	0.401	0.263	0.196	0.159	0.144	0.137	0.135	0.134	0.213	0.214	0.219	0.231	0.241	0.272	0.29	0.306	0.21	0.21	0.22	0.236	0.248	0.271	0.282	0.306	0.207	0.21	0.229	0.237	0.243	0.269	0.292	0.31	0.319	0.327	0.332	0.33	0.325	0.323	0.327	0.323
	25	0.319	0.314	0.313	0.325	0.312	0.318	0.313	0.313	0.401	0.264	0.196	0.159	0.144	0.137	0.135	0.134	0.207	0.208	0.214	0.227	0.239	0.271	0.289	0.304	0.204	0.205	0.216	0.232	0.245	0.27	0.281	0.305	0.202	0.205	0.224	0.233	0.241	0.268	0.291	0.309	0.318	0.327	0.332	0.33	0.325	0.323	0.327	0.323
	26	0.318	0.314	0.313	0.325	0.312	0.318	0.313	0.313	0.401	0.264	0.196	0.159	0.144	0.137	0.135	0.134	0.202	0.203	0.209	0.223	0.236	0.27	0.288	0.303	0.199	0.2	0.211	0.228	0.242	0.269	0.28	0.304	0.197	0.2	0.219	0.229	0.238	0.267	0.289	0.308	0.318	0.326	0.332	0.33	0.325	0.323	0.327	0.323
	27	0.318	0.314	0.313	0.324	0.311	0.317	0.313	0.313	0.401	0.264	0.196	0.159	0.144	0.137	0.135	0.134	0.196	0.198	0.205	0.219	0.234	0.269	0.287	0.302	0.194	0.196	0.206	0.224	0.24	0.268	0.279	0.303	0.192	0.195	0.215	0.225	0.236	0.266	0.288	0.307	0.317	0.326	0.331	0.331	0.325	0.323	0.327	0.323
	28	0.318	0.314	0.313	0.324	0.311	0.317	0.313	0.313	0.401	0.263	0.196	0.159	0.144	0.137	0.135	0.134	0.191	0.193	0.2	0.215	0.232	0.267	0.286	0.3	0.189	0.191	0.202	0.22	0.238	0.267	0.278	0.301	0.186	0.19	0.21	0.221	0.234	0.265	0.287	0.305	0.317	0.325	0.331	0.33	0.325	0.323	0.327	0.323
	29	0.318	0.314	0.313	0.324	0.311	0.317	0.313	0.312	0.401	0.263	0.196	0.159	0.144	0.137	0.135	0.134	0.185	0.188	0.195	0.211	0.23	0.266	0.284	0.299	0.184	0.186	0.197	0.216	0.236	0.266	0.277	0.3	0.181	0.185	0.206	0.217	0.232	0.264	0.286	0.304	0.316	0.325	0.331	0.329	0.324	0.322	0.326	0.322
	30	0.318	0.314	0.313	0.324	0.311	0.317	0.312	0.312	0.401	0.263	0.196	0.159	0.144	0.137	0.135	0.134	0.18	0.183	0.191	0.207	0.229	0.265	0.283	0.298	0.179	0.181	0.193	0.212	0.234	0.264	0.275	0.299	0.176	0.18	0.201	0.214	0.23	0.263	0.285	0.303	0.315	0.325	0.331	0.329	0.324	0.322	0.326	0.322
	31	0.318	0.313	0.313	0.324	0.311	0.317	0.312	0.312	0.4	0.263	0.196	0.159	0.144	0.137	0.135	0.134	0.175	0.178	0.186	0.203	0.227	0.264	0.282	0.297	0.174	0.176	0.188	0.209	0.233	0.263	0.274	0.298	0.171	0.175	0.197	0.21	0.229	0.261	0.284	0.302	0.314	0.325	0.33	0.329	0.324	0.322	0.326	0.322
	32	0.317	0.313	0.313	0.324	0.311	0.317	0.312	0.312	0.401	0.263	0.196	0.159	0.144	0.137	0.135	0.134	0.169	0.173	0.181	0.2	0.226	0.263	0.281	0.295	0.169	0.171	0.183	0.205	0.231	0.262	0.273	0.297	0.166	0.17	0.192	0.206	0.228	0.26	0.283	0.301	0.314	0.324	0.33	0.329	0.324	0.322	0.326	0.322
	33	0.317	0.313	0.312	0.324	0.311	0.316	0.312	0.312	0.4	0.263	0.196	0.159	0.144	0.137	0.135	0.134	0.164	0.168	0.177	0.196	0.224	0.261	0.28	0.294	0.164	0.166	0.179	0.201	0.23	0.261	0.272	0.295	0.161	0.165	0.188	0.203	0.226	0.259	0.282	0.299	0.313	0.324	0.33	0.329	0.324	0.322	0.326	0.322
	34	0.317	0.313	0.313	0.324	0.31	0.316	0.312	0.311	0.4	0.263	0.196	0.159	0.144	0.137	0.135	0.134	0.16	0.163	0.172	0.192	0.223	0.26	0.278	0.293	0.159	0.161	0.174	0.198	0.229	0.26	0.271	0.294	0.157	0.16	0.183	0.199	0.225	0.258	0.281	0.298	0.312	0.324	0.329	0.328	0.324	0.322	0.326	0.322
	35	0.317	0.313	0.313	0.323	0.31	0.316	0.312	0.311	0.4	0.263	0.196	0.159	0.144	0.137	0.135	0.134	0.156	0.158	0.168	0.189	0.222	0.259	0.277	0.291	0.156	0.157	0.17	0.194	0.228	0.259	0.27	0.293	0.154	0.156	0.179	0.196	0.224	0.257	0.279	0.297	0.312	0.323	0.33	0.328	0.323	0.322	0.326	0.322
	36	0.317	0.313	0.313	0.323	0.31	0.316	0.311	0.311	0.4	0.263	0.196	0.159	0.144	0.137	0.135	0.134	0.155	0.154	0.163	0.185	0.221	0.258	0.276	0.29	0.155	0.152	0.166	0.19	0.227	0.257	0.269	0.292	0.153	0.152	0.174	0.193	0.223	0.256	0.278	0.296	0.311	0.323	0.329	0.328	0.323	0.321	0.325	0.322
	37	0.317	0.312	0.313	0.323	0.31	0.316	0.311	0.311	0.4	0.263	0.196	0.159	0.144	0.137	0.135	0.134	0.155	0.151	0.159	0.182	0.219	0.256	0.275	0.289	0.154	0.15	0.161	0.187	0.225	0.256	0.267	0.29	0.153	0.149	0.17	0.189	0.221	0.255	0.277	0.294	0.311	0.323	0.329	0.328	0.323	0.321	0.325	0.321
	38	0.317	0.312	0.313	0.323	0.31	0.316	0.311	0.311	0.4	0.263	0.196	0.16	0.144	0.137	0.135	0.134	0.155	0.151	0.155	0.178	0.218	0.255	0.273	0.288	0.154	0.149	0.157	0.184	0.224	0.255	0.266	0.289	0.153	0.148	0.166	0.186	0.22	0.254	0.276	0.293	0.31	0.322	0.328	0.328	0.323	0.321	0.325	0.321
	39	0.317	0.312	0.313	0.323	0.31	0.316	0.311	0.311	0.4	0.263	0.196	0.163	0.144	0.137	0.135	0.134	0.155	0.151	0.152	0.175	0.217	0.254	0.272	0.286	0.154	0.148	0.153	0.18	0.223	0.254	0.265	0.288	0.153	0.148	0.162	0.183	0.219	0.252	0.275	0.292	0.309	0.322	0.328	0.327	0.323	0.321	0.325	0.321
	40	0.317	0.312	0.313	0.323	0.31	0.315	0.311	0.311	0.4	0.263	0.196	0.164	0.144	0.137	0.135	0.134	0.157	0.151	0.15	0.172	0.216	0.253	0.271	0.285	0.154	0.148	0.151	0.177	0.222	0.253	0.264	0.287	0.153	0.148	0.16	0.18	0.218	0.251	0.274	0.291	0.309	0.322	0.328	0.327	0.322	0.321	0.325	0.321
	41	0.316	0.312	0.313	0.323	0.31	0.315	0.311	0.311	0.4	0.263	0.196	0.162	0.144	0.137	0.135	0.134	0.163	0.151	0.15	0.169	0.215	0.252	0.27	0.284	0.154	0.148	0.15	0.174	0.221	0.252	0.263	0.286	0.153	0.148	0.159	0.177	0.217	0.25	0.273	0.289	0.308	0.321	0.328	0.327	0.322	0.321	0.325	0.321
	42	0.316	0.312	0.313	0.322	0.309	0.315	0.311	0.31	0.4	0.263	0.196	0.162	0.144	0.137	0.135	0.134	0.165	0.151	0.15	0.167	0.213	0.25	0.268	0.282	0.154	0.148	0.15	0.171	0.22	0.25	0.262	0.284	0.152	0.148	0.158	0.174	0.216	0.249	0.272	0.288	0.308	0.321	0.327	0.327	0.322	0.32	0.324	0.321
	43	0.316	0.312	0.313	0.322	0.309	0.315	0.311	0.31	0.4	0.263	0.196	0.164	0.144	0.137	0.135	0.134	0.172	0.151	0.15	0.164	0.212	0.249	0.267	0.281	0.154	0.148	0.15	0.168	0.218	0.249	0.26	0.283	0.153	0.148	0.158	0.172	0.215	0.248	0.27	0.287	0.307	0.32	0.327	0.327	0.322	0.32	0.324	0.32
	44	0.316	0.311	0.312	0.322	0.309	0.315	0.311	0.31	0.399	0.263	0.196	0.167	0.144	0.137	0.135	0.134	0.172	0.151	0.15	0.162	0.211	0.248	0.266	0.28	0.154	0.148	0.15	0.166	0.217	0.248	0.259	0.282	0.152	0.148	0.158	0.169	0.213	0.247	0.269	0.286	0.306	0.32	0.327	0.327	0.322	0.32	0.324	0.32
	45	0.316	0.311	0.312	0.322	0.309	0.315	0.31	0.31	0.399	0.263	0.196	0.169	0.144	0.137	0.135	0.134	0.173	0.151	0.15	0.16	0.21	0.247	0.265	0.279	0.154	0.148	0.15	0.163	0.216	0.247	0.258	0.281	0.153	0.148	0.158	0.167	0.212	0.245	0.268	0.284	0.306	0.319	0.327	0.326	0.322	0.32	0.324	0.32
	46	0.315	0.311	0.312	0.322	0.309	0.315	0.31	0.31	0.399	0.262	0.196	0.171	0.144	0.137	0.135	0.134	0.176	0.151	0.15	0.158	0.209	0.245	0.264	0.277	0.154	0.148	0.15	0.161	0.215	0.246	0.257	0.279	0.153	0.148	0.158	0.165	0.211	0.244	0.267	0.283	0.305	0.319	0.326	0.326	0.321	0.32	0.324	0.32
		Best-fit values	1a	1b	1c	1d	1e	1f	1g	1h	2a	2b	2c	2d	2e	2f	2g	2h	3a	3b	3c	3d	3e	3f	3g	3h	4a	4b	4c	4d	4e	4f	4g	4h	5a	5b	5c	5d	5e	5f	5g	5h	6a	6b	6c	6d	6e	6f	6g
		Slope	-0.005331	-0.005057	-0.004627	-0.004268	-0.003541	-0.002454	-0.001719	-0.00129	-0.005007	-0.004722	-0.004515	-0.004131	-0.003412	-0.002288	-0.001692	-0.001115	-0.005022	-0.004764	-0.00449	-0.003957	-0.003339	-0.002265	-0.002128	-0.00116	-0.0006808	-0.0004423	-0.0003808	-0.0003023	-0.00028	-0.0002792	-0.0002477	-0.0002054	-0.0005815	-0.0005369	-0.0002969	-0.0002838	-0.0002385	-0.0003292	-0.0001908	-0.00019	-0.0006685	-0.0004292	-0.0001331	-0.0002838	-0.0002585	-0.0002415	-0.0002415
		Y-intercept	0.3413	0.3356	0.3306	0.3334	0.3244	0.3268	0.3292	0.3365	0.3307	0.3247	0.3293	0.3356	0.328	0.323	0.3204	0.3335	0.3285	0.325	0.3368	0.3322	0.3223	0.3205	0.3384	0.3378	0.335	0.3372	0.3407	0.3372	0.3314	0.3293	0.3327	0.3278	0.3346	0.3372	0.3323	0.3326	0.323	0.332	0.3298	0.3265	0.3361	0.335	0.3335	0.341	0.323	0.3226	0.3294
		X-intercept	64.03	66.36	71.46	78.12	91.63	133.2	191.5	260.8	66.04	68.76	72.94	81.25	96.15	141.2	189.4	299	65.41	68.22	75.01	83.96	96.52	141.5	159	291.2	492	762.4	894.8	1115	1184	1179	1343	1596	575.3	628	1119	1172	1355	1008	1729	1718	502.8	780.5	2506	1201	1250	1336	1364
		1/slope	-187.6	-197.7	-216.1	-234.3	-282.4	-407.5	-581.7	-775.2	-199.7	-211.8	-221.5	-242.1	-293.1	-437.1	-590.9	-896.6	-199.1	-209.9	-222.7	-252.7	-299.5	-441.4	-469.9	-862.1	-1469	-2261	-2626	-3308	-3571	-3581	-4037	-4869	-1720	-1862	-3368	-3523	-4194	-3037	-5242	-5263	-1496	-2330	-7514	-3523	-3869	-4140	-4140
		Std. Error
		Slope	2.167e-05	2.136e-05	2.791e-05	9.473e-06	3.159e-05	8.056e-05	6.479e-05	1.43e-05	1.838e-05	3.384e-05	1.681e-05	1.793e-05	2.667e-05	7.572e-05	6.204e-05	1.496e-05	2.409e-05	1.682e-05	1.161e-05	1.367e-05	2.088e-05	6.503e-05	0.0001226	1.18e-05	1.435e-05	1.821e-05	1.836e-05	1.806e-05	1.886e-05	2.01e-05	2.043e-05	1.393e-05	1.672e-05	2.257e-05	1.787e-05	1.745e-05	1.407e-05	8.849e-05	1.841e-05	2.166e-05	1.307e-05	1.491e-05	3.373e-05	1.892e-05	1.521e-05	1.668e-05	1.754e-05
		Y-intercept	0.0003356	0.0003241	0.000415	0.0001408	0.0004696	0.001198	0.0009632	0.0002125	0.0002732	0.000503	0.0002499	0.0002665	0.0003965	0.001126	0.0009223	0.0002224	0.0003581	0.0002501	0.0001726	0.0002032	0.0003104	0.0009667	0.001889	0.0001754	0.0002134	0.0002707	0.0002729	0.0002685	0.0002804	0.0002988	0.0003038	0.0002071	0.0002485	0.0003355	0.0002656	0.0002594	0.0002091	0.001315	0.0002736	0.000322	0.0001943	0.0002217	0.0005014	0.0002812	0.0002261	0.0002479	0.0002607
																			x = (y-b)/m	Activity in 25 min
			Std		Std curve formula				WT FL MP - 1	WT FL MP - 2	WT FL MP - 3	W219F MP - 1	W219F MP - 2	W219F MP - 3	H288F MP - 1	H288F MP - 2	H288F MP - 3	NC		WT FL MP - 1	WT FL MP - 2	WT FL MP - 3	W219F MP - 1	W219F MP - 2	W219F MP - 3	H288F MP - 1	H288F MP - 2	H288F MP - 3	NC
		0	0		Best-fit values			0	-0.00129	-0.001115	-0.00116	-0.0002054	-0.00019	-0.0001485	-0.002037	-0.002185	-0.002285	-0.0002692		39959.6	34536.7	35931.1	6349.48	5872.26	4586.23	63108.1	67694.4	70793.2	8326.55
		39.063	0		Slope	-3.227e-08		12.5	-0.001719	-0.001692	-0.002128	-0.0002477	-0.0001908	-0.0002415	-0.002179	-0.002272	-0.002194	-0.0002131		53253.7	52417	65928	7660.3	5897.05	7468.17	67508.5	70390.4	67973.3	6588.09
		78.125	-4.154e-05		Y-intercept	-5.022e-07		25	-0.002454	-0.002288	-0.002265	-0.0002792	-0.0003292	-0.0002415	-0.002158	-0.002212	-0.00224	-0.0002123		76030.3	70886.2	70173.5	8636.44	10185.9	7468.17	66857.7	68531.1	69398.8	6563.3
		156.25	-9.231e-06		X-intercept	-15.56		50	-0.003541	-0.003412	-0.003339	-0.00028	-0.0002385	-0.0002585	-0.001881	-0.002324	-0.002231	-0.0002254		109715	105717	103455	8661.23	7375.2	7994.97	58273.9	72001.8	69119.9	6969.25
		312.5	-9.231e-06		1/slope	-30990596		100	-0.004268	-0.004131	-0.003957	-0.0003023	-0.0002838	-0.0002838	-0.002392	-0.002447	-0.002348	-0.0002585		132244	127998	122606	9352.27	8778.98	8778.98	74109	75813.4	72745.5	7994.97
		625	-4.846e-05					200	-0.004627	-0.004515	-0.00449	-0.0003808	-0.0002969	-0.0001331	-0.002682	-0.002677	-0.002612	-0.0002115		143368	139898	139123	11784.9	9184.93	4109.01	83095.7	82940.7	80926.5	6538.51
		1250	-4.077e-05					400	-0.005057	-0.004722	-0.004764	-0.0004423	-0.0005369	-0.0004292	-0.003055	-0.003074	-0.003113	-0.0002085		156693	146312	147614	13690.7	16622.2	13284.7	94654.4	95243.2	96451.7	6445.55
		2500	-6.154e-06					800	-0.005331	-0.005007	-0.005022	-0.0006808	-0.0005815	-0.0006685	-0.004156	-0.004191	-0.004101	-0.0001908		165184	155144	155609	21081.4	18004.3	20700.3	128773	129857	127068	5897.05
																				Activity per min
																				WT FL MP - 1	WT FL MP - 2	WT FL MP - 3	W219F MP - 1	W219F MP - 2	W219F MP - 3	H288F MP - 1	H288F MP - 2	H288F MP - 3	NC
																			0	1598.39	1381.47	1437.25	253.979	234.89	183.449	2524.32	2707.78	2831.73	333.062
																			12.5	2130.15	2096.68	2637.12	306.412	235.882	298.727	2700.34	2815.62	2718.93	263.524
																			25	3041.21	2835.45	2806.94	345.457	407.435	298.727	2674.31	2741.24	2775.95	262.532
																			50	4388.59	4228.69	4138.21	346.449	295.008	319.799	2330.95	2880.07	2764.79	278.77
																			100	5289.74	5119.92	4904.24	374.091	351.159	351.159	2964.36	3032.54	2909.82	319.799
																			200	5734.74	5595.91	5564.92	471.395	367.397	164.36	3323.83	3317.63	3237.06	261.541
																			400	6267.74	5852.49	5904.55	547.627	664.887	531.389	3786.18	3809.73	3858.07	257.822
																			800	6607.37	6205.76	6224.35	843.257	720.171	828.011	5150.91	5194.3	5082.74	235.882
																			Subtract zero
																				WT FL MP - 1	WT FL MP - 2	WT FL MP - 3	W219F MP - 1	W219F MP - 2	W219F MP - 3	H288F MP - 1	H288F MP - 2	H288F MP - 3	NC
																			0	0.385869	0.46613	0.245491	0.9793	0.890363	0.449396	0.323272	0.775395	0.729532	70.062
																			12.5	532.149	715.681	1200.12	53.4119	1.882	115.727	176.338	108.615	-112.069	0.523768
																			25	1443.21	1454.45	1369.94	92.4575	173.435	115.727	150.308	34.243	-55.0498	-0.467865
																			50	2790.59	2847.69	2701.21	93.4491	61.0081	136.799	-193.045	173.072	-66.2057	15.7701
																			100	3691.74	3738.92	3467.24	121.091	117.159	168.159	440.36	325.535	78.8206	56.7989
																			200	4136.74	4214.91	4127.92	218.395	133.397	-18.6395	799.827	610.63	406.06	-1.4595
																			400	4669.74	4471.49	4467.55	294.627	430.887	348.389	1262.18	1102.73	1027.07	-5.17812
																			800	5009.37	4824.76	4787.35	590.257	486.171	645.011	2626.91	2487.3	2251.74	-27.118
Date- 032222_for HsFN3K W219H
		10a	10b	10c	10d	10e	10f	10g	10h	11a	11b	11c	11d	11e	11f	11g	11h	1a	1b	1c	1d	1e	1f	1g	1h	2a	2b	2c	2d	2e	2f	2g	2h	3a	3b	3c	3d	3e	3f	3g	3h	4a	4b	4c	4d	4e	4f	4g	4h
	1	0.334	0.333	0.325	0.34	0.338	0.337	0.337	0.329	0.413	0.273	0.206	0.179	0.166	0.148	0.146	0.147	0.362	0.335	0.332	0.361	0.345	0.344	0.328	0.333	0.341	0.331	0.334	0.344	0.344	0.336	0.327	0.341	0.333	0.333	0.349	0.34	0.338	0.34	0.337	0.337	0.345	0.35	0.349	0.341	0.346	0.339	0.337	0.335
	2	0.334	0.332	0.325	0.34	0.337	0.337	0.335	0.328	0.413	0.273	0.206	0.18	0.166	0.148	0.146	0.147	0.357	0.33	0.326	0.36	0.344	0.34	0.333	0.334	0.336	0.326	0.33	0.339	0.343	0.332	0.329	0.339	0.328	0.327	0.345	0.335	0.337	0.336	0.334	0.335	0.342	0.348	0.346	0.339	0.344	0.337	0.335	0.331
	3	0.333	0.331	0.325	0.339	0.337	0.337	0.334	0.328	0.413	0.273	0.206	0.182	0.166	0.148	0.146	0.147	0.351	0.326	0.322	0.356	0.339	0.336	0.33	0.333	0.331	0.322	0.326	0.338	0.339	0.329	0.327	0.338	0.323	0.323	0.341	0.332	0.334	0.334	0.331	0.334	0.339	0.346	0.344	0.337	0.342	0.335	0.333	0.328
	4	0.333	0.331	0.325	0.339	0.337	0.336	0.333	0.327	0.413	0.273	0.206	0.184	0.166	0.148	0.146	0.147	0.346	0.321	0.319	0.354	0.336	0.333	0.328	0.332	0.326	0.318	0.322	0.335	0.336	0.326	0.325	0.341	0.319	0.318	0.337	0.329	0.331	0.331	0.329	0.333	0.336	0.344	0.343	0.335	0.34	0.333	0.331	0.327
	5	0.332	0.33	0.324	0.338	0.336	0.336	0.333	0.327	0.413	0.272	0.206	0.185	0.166	0.148	0.146	0.147	0.341	0.316	0.315	0.35	0.332	0.33	0.325	0.331	0.321	0.314	0.318	0.331	0.332	0.323	0.322	0.34	0.314	0.314	0.333	0.325	0.328	0.328	0.326	0.332	0.333	0.343	0.341	0.333	0.339	0.332	0.331	0.325
	6	0.332	0.33	0.324	0.338	0.335	0.335	0.332	0.326	0.413	0.272	0.205	0.186	0.166	0.148	0.146	0.147	0.335	0.312	0.311	0.346	0.328	0.327	0.323	0.33	0.317	0.31	0.314	0.327	0.329	0.32	0.32	0.339	0.309	0.31	0.329	0.322	0.325	0.326	0.324	0.331	0.33	0.34	0.339	0.332	0.337	0.33	0.331	0.323
	7	0.332	0.33	0.323	0.338	0.335	0.335	0.332	0.326	0.414	0.273	0.206	0.187	0.166	0.148	0.146	0.147	0.33	0.307	0.307	0.343	0.325	0.324	0.321	0.329	0.312	0.305	0.31	0.323	0.326	0.318	0.318	0.338	0.304	0.305	0.325	0.318	0.321	0.323	0.322	0.33	0.327	0.338	0.337	0.33	0.335	0.328	0.33	0.321
	8	0.331	0.33	0.323	0.338	0.335	0.335	0.332	0.325	0.415	0.273	0.206	0.188	0.166	0.148	0.146	0.147	0.325	0.302	0.302	0.341	0.321	0.321	0.318	0.328	0.307	0.301	0.306	0.32	0.322	0.315	0.316	0.337	0.299	0.302	0.321	0.314	0.318	0.32	0.32	0.329	0.323	0.336	0.336	0.328	0.334	0.327	0.329	0.319
	9	0.331	0.331	0.323	0.338	0.335	0.335	0.331	0.325	0.415	0.273	0.205	0.189	0.166	0.148	0.146	0.147	0.32	0.297	0.298	0.338	0.317	0.318	0.316	0.327	0.302	0.296	0.301	0.316	0.319	0.312	0.314	0.336	0.294	0.298	0.317	0.311	0.315	0.317	0.317	0.328	0.32	0.333	0.333	0.327	0.332	0.325	0.326	0.317
	10	0.331	0.33	0.323	0.338	0.335	0.335	0.331	0.325	0.416	0.273	0.206	0.189	0.166	0.148	0.146	0.147	0.314	0.292	0.293	0.334	0.313	0.315	0.314	0.326	0.297	0.292	0.297	0.312	0.315	0.309	0.312	0.335	0.29	0.294	0.312	0.307	0.311	0.315	0.315	0.327	0.316	0.331	0.331	0.325	0.33	0.323	0.324	0.315
	11	0.331	0.33	0.323	0.338	0.335	0.334	0.33	0.325	0.417	0.273	0.206	0.19	0.166	0.148	0.146	0.147	0.309	0.287	0.288	0.329	0.31	0.312	0.313	0.325	0.292	0.289	0.292	0.307	0.311	0.306	0.31	0.334	0.285	0.292	0.308	0.303	0.307	0.311	0.313	0.326	0.313	0.328	0.329	0.323	0.328	0.322	0.321	0.314
	12	0.331	0.33	0.323	0.338	0.335	0.334	0.33	0.325	0.417	0.273	0.205	0.19	0.166	0.148	0.146	0.147	0.303	0.282	0.284	0.325	0.306	0.309	0.311	0.324	0.286	0.289	0.288	0.303	0.308	0.304	0.309	0.333	0.28	0.29	0.304	0.3	0.304	0.308	0.31	0.325	0.309	0.326	0.327	0.321	0.326	0.32	0.319	0.311
	13	0.331	0.33	0.323	0.337	0.335	0.334	0.33	0.325	0.417	0.273	0.205	0.19	0.166	0.148	0.146	0.147	0.297	0.277	0.279	0.321	0.302	0.307	0.31	0.323	0.281	0.288	0.283	0.299	0.304	0.301	0.307	0.332	0.275	0.287	0.299	0.296	0.301	0.305	0.308	0.324	0.305	0.323	0.325	0.319	0.325	0.318	0.316	0.31
	14	0.33	0.33	0.323	0.337	0.334	0.334	0.33	0.325	0.417	0.273	0.205	0.189	0.167	0.148	0.146	0.147	0.292	0.272	0.274	0.315	0.299	0.304	0.308	0.322	0.276	0.282	0.279	0.295	0.301	0.299	0.306	0.331	0.27	0.283	0.295	0.292	0.297	0.302	0.307	0.323	0.302	0.321	0.323	0.317	0.323	0.316	0.314	0.308
	15	0.331	0.33	0.323	0.337	0.334	0.334	0.33	0.325	0.417	0.273	0.205	0.189	0.167	0.148	0.146	0.147	0.286	0.267	0.27	0.31	0.295	0.302	0.307	0.321	0.271	0.273	0.274	0.291	0.298	0.297	0.305	0.33	0.264	0.279	0.291	0.288	0.294	0.299	0.306	0.323	0.298	0.318	0.321	0.315	0.321	0.315	0.313	0.306
	16	0.33	0.329	0.323	0.337	0.334	0.334	0.329	0.325	0.417	0.273	0.205	0.188	0.167	0.149	0.146	0.147	0.281	0.261	0.265	0.306	0.292	0.3	0.306	0.32	0.265	0.266	0.27	0.287	0.295	0.294	0.304	0.329	0.26	0.275	0.286	0.284	0.291	0.297	0.305	0.321	0.294	0.315	0.318	0.313	0.319	0.313	0.311	0.304
	17	0.33	0.329	0.323	0.337	0.334	0.334	0.329	0.324	0.417	0.273	0.205	0.188	0.167	0.148	0.146	0.147	0.276	0.256	0.26	0.301	0.288	0.298	0.305	0.319	0.26	0.261	0.265	0.283	0.293	0.292	0.302	0.328	0.254	0.271	0.282	0.281	0.288	0.295	0.303	0.321	0.29	0.313	0.316	0.311	0.317	0.311	0.309	0.302
	18	0.33	0.328	0.323	0.337	0.334	0.334	0.329	0.325	0.417	0.273	0.205	0.187	0.168	0.148	0.146	0.147	0.27	0.251	0.255	0.296	0.285	0.296	0.303	0.318	0.255	0.258	0.261	0.279	0.291	0.291	0.302	0.327	0.249	0.268	0.277	0.277	0.284	0.294	0.302	0.319	0.286	0.31	0.314	0.309	0.315	0.309	0.307	0.3
	19	0.33	0.328	0.323	0.336	0.334	0.333	0.329	0.324	0.416	0.273	0.205	0.186	0.168	0.148	0.146	0.147	0.265	0.246	0.25	0.293	0.281	0.294	0.303	0.317	0.249	0.256	0.256	0.275	0.288	0.289	0.3	0.326	0.244	0.265	0.273	0.273	0.281	0.292	0.301	0.318	0.283	0.307	0.311	0.307	0.313	0.307	0.305	0.298
	20	0.33	0.328	0.323	0.336	0.334	0.333	0.329	0.324	0.416	0.273	0.205	0.186	0.168	0.148	0.146	0.147	0.259	0.241	0.246	0.29	0.278	0.293	0.301	0.317	0.244	0.25	0.252	0.271	0.286	0.287	0.3	0.325	0.239	0.261	0.268	0.269	0.278	0.29	0.3	0.317	0.279	0.304	0.309	0.305	0.311	0.305	0.303	0.296
	21	0.33	0.328	0.322	0.336	0.333	0.333	0.329	0.324	0.416	0.273	0.205	0.186	0.168	0.149	0.146	0.147	0.254	0.236	0.241	0.282	0.275	0.292	0.3	0.316	0.239	0.243	0.247	0.267	0.283	0.286	0.298	0.324	0.234	0.257	0.264	0.265	0.275	0.289	0.299	0.317	0.275	0.301	0.307	0.303	0.309	0.303	0.301	0.295
	22	0.33	0.328	0.322	0.336	0.333	0.333	0.329	0.324	0.416	0.273	0.205	0.185	0.167	0.148	0.146	0.147	0.248	0.23	0.236	0.278	0.272	0.29	0.299	0.315	0.233	0.237	0.242	0.263	0.28	0.285	0.298	0.323	0.228	0.252	0.259	0.261	0.272	0.288	0.298	0.315	0.271	0.298	0.304	0.301	0.308	0.301	0.299	0.292
	23	0.329	0.328	0.322	0.336	0.333	0.333	0.328	0.324	0.415	0.272	0.205	0.185	0.167	0.148	0.146	0.147	0.243	0.225	0.231	0.273	0.269	0.289	0.298	0.315	0.228	0.231	0.238	0.259	0.277	0.283	0.296	0.322	0.223	0.246	0.255	0.257	0.27	0.286	0.297	0.314	0.267	0.295	0.302	0.299	0.305	0.299	0.297	0.29
	24	0.329	0.328	0.322	0.336	0.333	0.333	0.328	0.324	0.415	0.272	0.205	0.185	0.167	0.149	0.146	0.147	0.237	0.22	0.226	0.269	0.266	0.288	0.297	0.314	0.222	0.225	0.233	0.255	0.274	0.282	0.295	0.321	0.217	0.24	0.25	0.253	0.267	0.285	0.296	0.313	0.263	0.292	0.299	0.297	0.303	0.297	0.295	0.289
	25	0.329	0.328	0.322	0.336	0.333	0.333	0.328	0.323	0.415	0.272	0.205	0.185	0.167	0.148	0.146	0.147	0.232	0.215	0.222	0.265	0.264	0.287	0.296	0.313	0.217	0.22	0.229	0.251	0.271	0.281	0.294	0.32	0.212	0.235	0.246	0.249	0.264	0.284	0.295	0.312	0.259	0.29	0.297	0.294	0.301	0.295	0.293	0.287
	26	0.329	0.328	0.322	0.336	0.333	0.332	0.328	0.323	0.415	0.272	0.205	0.184	0.167	0.149	0.146	0.147	0.226	0.21	0.217	0.262	0.261	0.286	0.295	0.312	0.211	0.214	0.224	0.247	0.268	0.28	0.294	0.319	0.207	0.229	0.241	0.245	0.262	0.283	0.294	0.311	0.255	0.286	0.295	0.292	0.299	0.294	0.291	0.284
	27	0.329	0.328	0.322	0.335	0.333	0.333	0.328	0.323	0.415	0.272	0.205	0.184	0.167	0.148	0.146	0.147	0.221	0.204	0.212	0.259	0.259	0.284	0.294	0.311	0.206	0.208	0.219	0.243	0.266	0.279	0.292	0.317	0.202	0.224	0.237	0.241	0.259	0.282	0.293	0.31	0.251	0.283	0.292	0.29	0.297	0.291	0.289	0.282
	28	0.329	0.328	0.322	0.335	0.333	0.332	0.328	0.323	0.414	0.272	0.205	0.184	0.167	0.149	0.146	0.147	0.215	0.2	0.207	0.252	0.257	0.284	0.293	0.31	0.201	0.203	0.215	0.239	0.263	0.278	0.292	0.316	0.197	0.219	0.232	0.237	0.257	0.281	0.292	0.309	0.247	0.281	0.29	0.288	0.295	0.29	0.288	0.28
	29	0.329	0.327	0.322	0.335	0.333	0.332	0.328	0.323	0.414	0.272	0.205	0.184	0.167	0.149	0.146	0.147	0.209	0.194	0.203	0.248	0.255	0.282	0.292	0.309	0.196	0.198	0.21	0.235	0.261	0.277	0.29	0.315	0.192	0.214	0.228	0.233	0.255	0.28	0.292	0.308	0.243	0.278	0.288	0.286	0.293	0.288	0.285	0.279
	30	0.328	0.327	0.321	0.335	0.333	0.332	0.327	0.322	0.414	0.272	0.205	0.184	0.167	0.148	0.146	0.147	0.204	0.189	0.198	0.244	0.254	0.281	0.291	0.307	0.19	0.193	0.206	0.231	0.259	0.276	0.29	0.314	0.186	0.209	0.223	0.229	0.253	0.279	0.291	0.307	0.239	0.275	0.285	0.284	0.291	0.285	0.283	0.276
	31	0.328	0.327	0.321	0.335	0.332	0.332	0.327	0.322	0.413	0.272	0.205	0.184	0.167	0.149	0.146	0.147	0.199	0.184	0.193	0.24	0.252	0.28	0.289	0.306	0.185	0.188	0.201	0.228	0.257	0.275	0.288	0.313	0.181	0.204	0.219	0.226	0.252	0.278	0.29	0.306	0.235	0.272	0.283	0.281	0.289	0.284	0.281	0.274
	32	0.328	0.326	0.321	0.335	0.332	0.332	0.327	0.322	0.413	0.272	0.205	0.183	0.167	0.149	0.146	0.148	0.194	0.179	0.188	0.237	0.251	0.279	0.289	0.304	0.18	0.183	0.197	0.224	0.255	0.274	0.288	0.312	0.176	0.199	0.214	0.222	0.25	0.277	0.288	0.305	0.231	0.269	0.281	0.279	0.287	0.281	0.279	0.272
	33	0.328	0.326	0.321	0.335	0.332	0.331	0.327	0.322	0.413	0.271	0.205	0.183	0.167	0.149	0.146	0.148	0.189	0.174	0.184	0.233	0.25	0.278	0.288	0.303	0.175	0.179	0.192	0.22	0.254	0.273	0.286	0.311	0.172	0.194	0.21	0.218	0.249	0.276	0.287	0.304	0.227	0.266	0.279	0.277	0.285	0.28	0.277	0.27
	34	0.328	0.326	0.321	0.335	0.332	0.331	0.327	0.322	0.413	0.271	0.205	0.183	0.167	0.148	0.146	0.148	0.186	0.169	0.179	0.231	0.248	0.277	0.286	0.302	0.17	0.174	0.188	0.217	0.252	0.272	0.286	0.31	0.167	0.189	0.206	0.214	0.248	0.275	0.287	0.302	0.223	0.263	0.276	0.275	0.283	0.278	0.275	0.268
	35	0.328	0.326	0.321	0.335	0.332	0.331	0.327	0.322	0.413	0.271	0.205	0.183	0.167	0.149	0.146	0.148	0.185	0.166	0.175	0.225	0.248	0.276	0.285	0.301	0.167	0.169	0.183	0.213	0.251	0.271	0.284	0.309	0.164	0.184	0.201	0.211	0.247	0.274	0.286	0.302	0.219	0.26	0.274	0.273	0.281	0.275	0.273	0.266
	36	0.328	0.327	0.321	0.334	0.332	0.331	0.327	0.322	0.413	0.271	0.205	0.183	0.167	0.149	0.146	0.148	0.185	0.163	0.17	0.222	0.246	0.275	0.284	0.299	0.166	0.164	0.179	0.21	0.25	0.27	0.284	0.308	0.163	0.179	0.197	0.207	0.246	0.273	0.285	0.3	0.215	0.257	0.271	0.27	0.279	0.274	0.272	0.264
	37	0.327	0.327	0.32	0.334	0.331	0.331	0.327	0.321	0.412	0.271	0.205	0.183	0.167	0.149	0.146	0.148	0.184	0.162	0.166	0.218	0.245	0.274	0.283	0.298	0.166	0.161	0.175	0.206	0.248	0.269	0.282	0.307	0.163	0.175	0.193	0.204	0.244	0.272	0.284	0.3	0.211	0.254	0.269	0.268	0.277	0.272	0.269	0.262
	38	0.327	0.327	0.32	0.334	0.331	0.331	0.326	0.322	0.412	0.271	0.205	0.183	0.167	0.149	0.146	0.148	0.185	0.162	0.163	0.215	0.244	0.273	0.282	0.297	0.166	0.16	0.171	0.203	0.247	0.268	0.282	0.306	0.163	0.173	0.189	0.201	0.243	0.271	0.282	0.298	0.207	0.251	0.266	0.266	0.275	0.27	0.267	0.26
	39	0.327	0.327	0.32	0.334	0.331	0.331	0.326	0.321	0.412	0.271	0.205	0.183	0.167	0.149	0.146	0.148	0.185	0.162	0.161	0.212	0.243	0.272	0.281	0.296	0.166	0.161	0.167	0.2	0.246	0.267	0.28	0.305	0.163	0.173	0.185	0.198	0.242	0.27	0.281	0.297	0.203	0.248	0.265	0.264	0.272	0.267	0.265	0.257
	40	0.327	0.326	0.32	0.334	0.331	0.33	0.326	0.321	0.412	0.271	0.205	0.183	0.167	0.149	0.146	0.148	0.185	0.162	0.16	0.21	0.242	0.271	0.28	0.294	0.166	0.166	0.164	0.197	0.245	0.266	0.28	0.303	0.162	0.173	0.182	0.195	0.241	0.269	0.281	0.296	0.199	0.245	0.262	0.262	0.27	0.265	0.263	0.256
	41	0.327	0.326	0.32	0.334	0.331	0.33	0.326	0.321	0.411	0.271	0.205	0.182	0.167	0.148	0.146	0.148	0.186	0.162	0.16	0.207	0.241	0.27	0.279	0.293	0.166	0.169	0.162	0.194	0.244	0.265	0.278	0.302	0.162	0.173	0.18	0.192	0.24	0.268	0.28	0.295	0.195	0.242	0.26	0.259	0.268	0.263	0.261	0.254
	42	0.326	0.326	0.32	0.333	0.331	0.33	0.326	0.321	0.411	0.271	0.205	0.182	0.167	0.148	0.146	0.148	0.186	0.162	0.16	0.203	0.24	0.269	0.278	0.292	0.166	0.165	0.162	0.191	0.243	0.264	0.278	0.301	0.162	0.173	0.18	0.189	0.239	0.267	0.279	0.294	0.191	0.239	0.257	0.257	0.266	0.261	0.259	0.251
	43	0.326	0.325	0.32	0.333	0.33	0.33	0.326	0.321	0.411	0.271	0.205	0.182	0.167	0.148	0.146	0.148	0.187	0.162	0.16	0.201	0.239	0.267	0.277	0.291	0.166	0.161	0.162	0.188	0.242	0.263	0.276	0.3	0.162	0.174	0.18	0.186	0.238	0.266	0.278	0.293	0.188	0.236	0.255	0.255	0.264	0.259	0.257	0.249
	44	0.326	0.325	0.319	0.333	0.33	0.33	0.325	0.32	0.411	0.271	0.205	0.182	0.167	0.148	0.146	0.147	0.188	0.162	0.159	0.198	0.238	0.266	0.275	0.289	0.166	0.16	0.162	0.185	0.241	0.262	0.276	0.299	0.162	0.174	0.18	0.183	0.237	0.265	0.276	0.292	0.184	0.233	0.253	0.253	0.262	0.257	0.255	0.247
	45	0.326	0.325	0.319	0.333	0.33	0.33	0.325	0.32	0.411	0.271	0.205	0.182	0.167	0.148	0.146	0.147	0.189	0.162	0.16	0.196	0.237	0.265	0.274	0.288	0.166	0.159	0.162	0.183	0.24	0.261	0.274	0.298	0.162	0.174	0.18	0.181	0.236	0.264	0.276	0.291	0.18	0.23	0.25	0.251	0.26	0.255	0.253	0.245
	46	0.326	0.325	0.319	0.333	0.33	0.33	0.325	0.32	0.411	0.27	0.204	0.182	0.167	0.148	0.146	0.147	0.189	0.162	0.16	0.195	0.236	0.264	0.273	0.287	0.166	0.159	0.162	0.18	0.239	0.26	0.274	0.297	0.162	0.173	0.179	0.178	0.235	0.263	0.274	0.29	0.178	0.227	0.247	0.248	0.258	0.253	0.251	0.243
			1a	1b	1c	1d	1e	1f	1g	1h	2a	2b	2c	2d	2e	2f	2g	2h	3a	3b	3c	3d	3e	3f	3g	3h	4a	4b	4c	4d	4e	4f	4g	4h	5a	5b	5c	5d	5e	5f	5g	5h	6a	6b	6c	6d	6e	6f	6g
		Best-fit values
		Slope	-0.005459	-0.005069	-0.004648	-0.004219	-0.003324	-0.002128	-0.001406	-0.0009079	-0.005229	-0.004737	-0.004465	-0.00396	-0.003006	-0.002063	-0.001354	-0.0009575	-0.005074	-0.00404	-0.004366	-0.003813	-0.0031	-0.002152	-0.001541	-0.001004	-0.003699	-0.002639	-0.002197	-0.001965	-0.00189	-0.00183	-0.001907	-0.001945	-0.00373	-0.002705	-0.002146	-0.001971	-0.001848	-0.001834	-0.001762	-0.00191	-0.003727	-0.002625	-0.002197	-0.001965	-0.001881	-0.001843	-0.001606
		Y-intercept	0.3682	0.3419	0.3384	0.3721	0.3471	0.3385	0.3304	0.3351	0.3481	0.3401	0.3406	0.3502	0.346	0.3315	0.3275	0.3438	0.3397	0.3366	0.3552	0.3446	0.342	0.3367	0.3325	0.3372	0.352	0.356	0.3524	0.3438	0.3486	0.3413	0.3411	0.3349	0.3529	0.3543	0.3417	0.3417	0.3405	0.3409	0.3379	0.334	0.3579	0.348	0.3426	0.3463	0.3363	0.3333	0.3316
		X-intercept	67.46	67.45	72.79	88.19	104.4	159.1	234.9	369.1	66.57	71.79	76.27	88.44	115.1	160.7	241.9	359.1	66.95	83.33	81.37	90.39	110.3	156.4	215.7	336	95.16	134.9	160.4	175	184.4	186.5	178.9	172.2	94.59	131	159.2	173.4	184.3	185.9	191.8	174.9	96.02	132.6	155.9	176.2	178.8	180.8	206.5
		1/slope	-183.2	-197.3	-215.1	-237	-300.9	-470	-711	-1101	-191.2	-211.1	-224	-252.5	-332.7	-484.8	-738.6	-1044	-197.1	-247.5	-229	-262.3	-322.6	-464.6	-648.9	-996.5	-270.3	-378.9	-455.1	-508.9	-529.1	-546.3	-524.5	-514.2	-268.1	-369.7	-465.9	-507.5	-541.2	-545.2	-567.5	-523.6	-268.3	-381	-455.1	-508.8	-531.8	-542.5	-622.6
		Std. Error
		Slope	9.931e-06	1.721e-05	2.429e-05	5.5e-05	5.03e-05	8.099e-05	4.57e-05	1.155e-05	2.094e-05	8.601e-05	1.81e-05	1.974e-05	3.71e-05	7.27e-05	4.319e-05	2.305e-05	2.001e-05	7.225e-05	1.799e-05	1.719e-05	3.398e-05	7.757e-05	6.226e-05	7.392e-06	2.965e-05	3.153e-05	2.089e-05	1.503e-05	1.305e-05	1.339e-05	2.87e-05	1.258e-05	2.91e-05	2.799e-05	1.752e-05	1.906e-05	1.952e-05	2.316e-05	3.379e-05	1.314e-05	2.53e-05	3.129e-05	1.959e-05	2.482e-05	1.496e-05	1.323e-05	7.328e-06
		Y-intercept	0.0001763	0.0003055	0.0004311	0.0009764	0.000893	0.001438	0.0008112	0.0002051	0.0003717	0.001527	0.0003213	0.0003504	0.0006587	0.001291	0.0007668	0.0004092	0.0003553	0.001283	0.0003193	0.0003053	0.0006033	0.001377	0.001105	0.0001312	0.0005265	0.0005597	0.0003708	0.0002669	0.0002317	0.0002377	0.0005096	0.0002233	0.0005167	0.0004969	0.0003109	0.0003384	0.0003465	0.0004112	0.0005999	0.0002333	0.0004491	0.0005554	0.0003478	0.0004406	0.0002656	0.0002349	0.0001301
																			x = (y-b)/m	Activity in 30 min						Activity in 6 min			Activity in 30 min
			Std		Std curve formula				WT FL MP - 1	WT FL MP - 2	WT FL MP - 3	H288F MP - 1	H288F MP - 2	H288F MP - 3	W219H MP - 1	W219H MP - 2	W219H MP - 3	NC		WT FL MP - 1	WT FL MP - 2	WT FLMP - 3	H288F MP - 1	H288F MP - 2	H288F MP - 3	W219H MP - 1	W219H MP - 2	W219H MP - 3	NC
		0	0		Best-fit values			0	-0.0009079	-0.0009575	-0.001004	-0.001945	-0.00191	-0.001929	-0.004	-0.003857	-0.004	-0.0001753		12950.5	13646.4	14298.9	27502.2	27011.1	27277.7	56336.2	54329.7	56336.2	2671.25
		39.063	0		Slope	-7.127e-08		12.5	-0.001406	-0.001354	-0.001541	-0.001907	-0.001762	-0.001606	-0.003286	-0.004	-0.004143	-0.0002505		19939.4	19209.8	21833.6	26969	24934.5	22745.6	46317.9	56336.2	58342.6	3726.39
		78.125	2.269e-05		Y-intercept	1.508e-05		25	-0.002128	-0.002063	-0.002152	-0.00183	-0.001834	-0.001843	-0.004514	-0.004143	-0.004457	-0.0001611		30069.9	29157.9	30406.6	25888.6	25944.7	26071	63548.2	58342.6	62748.4	2472.01
		156.25	5.628e-05		X-intercept	211.6		50	-0.003324	-0.003006	-0.0031	-0.00189	-0.001848	-0.001881	-0.004857	-0.004743	-0.004971	-0.0001511		46851.1	42389.2	43708.2	26730.5	26141.2	26604.2	68360.9	66761.3	69960.4	2331.7
		312.5	-0.0003662		1/slope	-14030256		100	-0.004219	-0.00396	-0.003813	-0.001965	-0.001971	-0.001965	-0.005743	-0.005771	-0.005857	-0.0001548		59409	55774.9	53712.4	27782.8	27867	27782.8	80792.5	81185.4	82392	2383.61
		625	-3.938e-05					200	-0.004648	-0.004465	-0.004366	-0.002197	-0.002146	-0.002197	-0.008	-0.008314	-0.007914	-0.0001061		65428.4	62860.7	61471.6	31038	30322.4	31038	112461	116867	111254	1700.29
		1250	-3.026e-05					400	-0.005069	-0.004737	-0.00404	-0.002639	-0.002705	-0.002625	-0.01206	-0.0114	-0.01203	-0.0001566		71335.5	66677.1	56897.4	37239.8	38165.8	37043.4	169427	160167	169006	2408.87
		2500	-0.0001827					800	-0.005459	-0.005229	-0.005074	-0.003699	-0.00373	-0.003727	-0.01786	-0.0172	-0.01706	-0.0001664		76807.6	73580.5	71405.6	52112.8	52547.8	52505.7	250808	241547	239583	2546.37
																				Activity per min
																				WT FL MP - 1	WT FL MP - 2	WT FLMP - 3	H288F MP - 1	H288F MP - 2	H288F MP - 3	W219H MP - 1	W219H MP - 2	W219H MP - 3	NC
																			0	431.682	454.881	476.629	916.739	900.369	909.256	9389.36	9054.96	9389.36	89.0417
																			12.5	664.646	640.326	727.786	898.966	831.149	758.187	7719.66	9389.36	9723.77	124.213
																			25	1002.33	971.928	1013.55	862.953	864.824	869.033	10591.4	9723.77	10458.1	82.4003
																			50	1561.7	1412.97	1456.94	891.015	871.372	886.806	11393.5	11126.9	11660.1	77.7232
																			100	1980.3	1859.16	1790.41	926.093	928.899	926.093	13465.4	13530.9	13732	79.4537
																			200	2180.95	2095.36	2049.05	1034.6	1010.75	1034.6	18743.5	19477.8	18542.4	56.6765
																			400	2377.85	2222.57	1896.58	1241.33	1272.19	1234.78	28237.9	26694.4	28167.7	80.2956
																			800	2560.25	2452.68	2380.19	1737.09	1751.59	1750.19	41801.3	40257.9	39930.5	84.8791
																			Subtract zero
																				WT FL MP - 1	WT FL MP - 2	WT FLMP - 3	H288F MP - 1	H288F MP - 2	H288F MP - 3	W219H MP - 1	W219H MP - 2	W219H MP - 3	NC
																			0	31.6823	54.8805	76.6288	16.7392	0.369487	9.25588	389.364	54.9553	389.364	9.04167
																			12.5	264.646	240.326	327.786	-1.03363	-68.8508	-141.813	-1280.34	389.364	723.773	44.2131
																			25	602.329	571.928	613.554	-37.0469	-35.1761	-30.9667	1591.37	723.773	1458.07	2.40026
																			50	1161.7	1012.97	1056.94	-8.98461	-28.6282	-13.194	2393.48	2126.89	2660.07	-2.27679
																			100	1580.3	1459.16	1390.41	26.0933	28.8995	26.0933	4465.41	4530.89	4732.01	-0.546279
																			200	1780.95	1695.36	1649.05	134.601	110.748	134.601	9743.46	10477.8	9542.35	-23.3235
																			400	1977.85	1822.57	1496.58	341.326	372.195	334.779	19237.9	17694.4	19167.7	0.29559
																			800	2160.25	2052.68	1980.19	837.094	851.593	850.189	32801.3	31257.9	30930.5	4.8791
[truncated: 41 more columns]

## Sheet: Figure 6a
SDS-PAGE showing the purified glycated lysozyme substrate following in vitro glycation with glucose or ribose sugar.

## Sheet: Figure 6b
	Autoradiographic image from the kinase assay on lysozyme glycated with glucose and ribose

## Sheet: Figure 6c
	The phosphorylation of glucose glycated lysozyme with HsFN3K WT and other variant (D217N, D234N, and W219F)
		Autoradiographic image of phosphorylation of glucose glycated lysozyme with different HsFN3K WT, D217N, D234N, and W219F variants

## Sheet: Figure 6d
	Autoradiographic image of phosphorylation of glucose glycated lysozyme with HsFN3K WT and W219H variant

## Sheet: Figure 7d
	Temperature	FN3K_WT	FN3K_ADP	FN3K_ATP	FN3K_ADP_DMF	FN3K_ATP_DMF
	15	8.2829	11.3192	11.6056	3.2363	7.14052
	15.5	17.9463	24.5249	25.1454	7.01199	15.4711
	16	16.5658	22.6384	23.2112	6.47261	14.281
	16.5	16.5658	22.6384	23.2112	6.47261	14.281
	17	16.5658	22.6384	23.2112	6.47261	14.281
	17.5	16.5736	22.6076	23.1945	6.36547	14.2369
	18	16.4993	22.7953	23.2701	7.0099	14.534
	18.5	16.544	23.1902	23.6589	8.40887	14.8826
	19	16.9445	23.4828	24.026	9.58092	15.1838
	19.5	17.1805	23.383	24.1339	10.6413	15.7463
	20	17.1817	23.4435	24.0313	11.5328	16.4409
	20.5	17.3292	23.2532	23.8661	12.1613	16.9251
	21	17.2127	22.8518	23.6144	12.661	17.2686
	21.5	17.1473	22.8718	23.5107	13.446	17.752
	22	17.3227	22.9448	24.2532	14.5909	18.1903
	22.5	17.4911	22.7783	24.7533	15.7125	18.3763
	23	17.5742	23.0439	24.9859	17.0044	18.7961
	23.5	17.6083	23.4087	25.2868	18.6672	19.6258
	24	17.4504	23.0724	25.4939	20.2008	20.4324
	24.5	17.1606	22.8691	25.1109	21.4248	20.9619
	25	16.6129	22.9603	24.4568	22.7452	21.7006
	25.5	15.5168	22.2954	23.7118	23.7369	22.1671
	26	14.7831	21.2892	22.9888	24.4064	22.191
	26.5	13.9645	20.7296	22.2537	25.1366	22.2322
	27	12.9097	19.9864	21.5917	25.5274	22.4549
	27.5	12.1451	19.1215	21.3887	25.4698	22.5922
	28	11.6567	18.6766	21.2624	25.6208	22.7557
	28.5	10.7655	18.3015	20.8593	25.5991	22.8468
	29	9.9316	18.037	20.3305	25.1523	22.7286
	29.5	9.11009	17.9866	19.8826	24.9586	22.545
	30	7.90729	17.6533	19.1845	25.0747	22.1295
	30.5	6.54239	17.1804	18.3456	24.8141	21.6094
	31	4.68034	16.6139	17.8186	24.2985	21.3112
	31.5	2.45776	15.6468	17.5724	24.0329	21.0776
	32	-0.0435733	14.7825	16.9692	23.5343	20.5998
	32.5	-3.02697	14.1915	16.1981	22.4474	20.122
	33	-6.03241	13.7179	15.782	21.8403	19.8264
	33.5	-8.71191	13.5408	15.3966	21.8638	19.3786
	34	-11.6041	13.463	14.6923	21.4857	18.9493
	34.5	-14.7009	13.3217	14.3179	21.0461	18.8018
	35	-17.9294	13.0493	14.3403	21.0244	18.6253
	35.5	-22.2741	12.1867	13.8532	20.3798	18.1461
	36	-27.5508	11.3925	13.0961	19.0386	17.3982
	36.5	-33.5913	11.0808	12.5227	18.0623	16.4922
	37	-40.7432	10.0702	11.728	17.4263	15.3944
	37.5	-48.4159	9.03206	10.9012	16.6266	14.5042
	38	-56.1196	9.13103	10.5861	16.1794	13.9108
	38.5	-64.3294	9.10606	10.4312	16.2221	13.9284
	39	-73.3176	8.12617	10.0077	15.8574	13.6281
	39.5	-82.7981	7.83159	9.67785	15.1438	13.0669
	40	-93.6108	7.72119	9.25616	14.5576	12.6064
	40.5	-106.209	6.44477	8.5392	13.7437	12.0151
	41	-119.993	4.96941	7.84635	12.7236	11.0347
	41.5	-134.719	4.10578	7.50233	11.7459	10.5203
	42	-150.316	2.88543	7.31433	10.5959	10.633
	42.5	-166.181	1.22893	6.72717	9.2867	10.3128
	43	-181.783	0.180001	6.28367	8.05075	9.89761
	43.5	-197.909	-0.82024	5.97558	6.46598	9.68786
	44	-215.034	-2.73836	4.93121	4.61072	9.0997
	44.5	-232.781	-4.75122	3.69282	2.95398	7.97253
	45	-251.084	-6.44488	3.16834	1.36167	7.01584
	45.5	-270.196	-8.89864	2.45213	-0.704889	5.96035
	46	-289.221	-11.8068	1.2204	-2.85141	4.71267
	46.5	-306.791	-14.4198	0.549826	-4.84213	3.59678
	47	-323.477	-17.8127	-0.419235	-7.46524	2.28911
	47.5	-339.861	-22.3744	-2.0229	-11.2935	1.03017
	48	-355.67	-27.6512	-3.89131	-15.95	-0.39329
	48.5	-371.16	-33.9654	-5.88546	-21.0195	-2.40538
	49	-387.527	-41.1565	-8.03368	-26.999	-4.31253
	49.5	-404.294	-49.1486	-10.4454	-34.0973	-6.2975
	50	-420.322	-58.4511	-13.7555	-41.7919	-9.40439
	50.5	-435.563	-68.6829	-17.3789	-49.8342	-12.578
	51	-449.934	-80.5089	-21.4356	-59.4579	-15.8787
	51.5	-461.932	-94.6036	-26.9708	-70.8378	-20.8158
	52	-471.341	-110.157	-33.2391	-83.5789	-26.2799
	52.5	-479.179	-127.518	-39.9662	-97.9716	-31.9265
	53	-484.452	-147.456	-48.059	-114.512	-39.0326
	53.5	-485.958	-169.47	-57.8494	-133.174	-47.2176
	54	-484.175	-193.808	-68.9829	-153.513	-56.0445
	54.5	-478.326	-221.482	-81.5499	-175.486	-66.6711
	55	-466.092	-251.552	-95.9434	-199.649	-79.0653
	55.5	-448.011	-284.082	-112.617	-226.287	-93.4166
	56	-425.239	-319.678	-131.6	-255.175	-110.401
	56.5	-397.305	-357.677	-152.887	-286.042	-129.718
	57	-364.568	-397.073	-177.537	-318.368	-151.644
	57.5	-328.562	-437.844	-205.89	-351.241	-176.787
	58	-289.916	-479.66	-238.445	-383.397	-205.376
	58.5	-248.966	-521.133	-275.179	-412.939	-237.432
	59	-207.807	-561.739	-316.187	-439.575	-273.424
	59.5	-168.182	-600.528	-361.723	-462.494	-313.163
	60	-131.681	-635.06	-410.242	-479.749	-355.748
	60.5	-99.382	-662.581	-458.956	-490.927	-399.533
	61	-71.3841	-680.13	-506.237	-495.58	-442.587
	61.5	-47.3701	-685.522	-550.561	-492.872	-484.028
	62	-27.6076	-678.708	-589.02	-483.148	-522.088
	62.5	-11.2181	-660.414	-620.476	-466.558	-554.406
	63	2.97491	-631.519	-644.184	-443.063	-580.11
	63.5	14.5501	-593.915	-658.621	-413.833	-598.126
	64	24.0724	-549.044	-662.313	-379.238	-605.79
	64.5	33.3453	-497.564	-654.038	-339.233	-601.541
	65	42.4641	-441.269	-632.749	-295.839	-585.488
	65.5	50.7621	-381.759	-598.748	-250.5	-557.082
	66	58.9147	-321.246	-553.741	-204.415	-517.411
	66.5	67.1887	-261.125	-499.192	-159.012	-468.127
	67	74.7921	-202.731	-437.45	-116.163	-411.1
	67.5	81.627	-147.579	-371.685	-76.8614	-348.623
	68	87.9402	-96.906	-304.464	-41.63	-283.813
	68.5	93.6414	-51.6743	-237.727	-11.3815	-218.801
	69	99.0265	-13.3281	-173.668	13.6966	-155.767
	69.5	103.813	17.6174	-114.703	34.0062	-97.9393
	70	107.641	42.1791	-62.4831	50.2352	-47.6553
	70.5	111.458	61.1206	-18.2965	62.8056	-5.25904
	71	115.537	75.8437	17.7664	72.9662	28.5974
	71.5	118.451	87.7581	45.677	81.193	53.2855
	72	120.252	97.2251	65.6568	87.3628	70.481
	72.5	122.394	104.714	79.8474	91.9446	82.3889
	73	124.084	110.971	90.5749	95.6038	90.3914
	73.5	124.958	115.869	98.0528	98.224	95.9026
	74	126.328	119.737	103.506	99.8266	100.124
	74.5	128.144	123.246	108.608	101.186	103.202
	75	129.312	126.396	112.883	102.558	105.802
	75.5	130.3	128.848	115.835	103.683	107.976
	76	130.819	131.031	118.309	104.54	109.279
	76.5	130.817	132.757	120.37	105.521	110.265
	77	131.342	134.584	122.319	106.843	112.001
	77.5	131.83	136.517	123.963	107.662	113.327
	78	131.991	138.096	125.19	108.178	113.678
	78.5	132.201	139.655	126.675	108.692	114.027
	79	132.173	141.193	127.749	108.846	114.412
	79.5	131.681	141.888	127.649	108.801	114.1
	80	131.374	142.11	127.517	108.565	113.398
	80.5	131.035	142.706	128.026	107.877	113.122
	81	131.013	142.709	127.87	107.19	112.941
	81.5	131.417	142.435	127.941	106.613	112.524
	82	131.531	142.827	128.956	105.902	112.366
	82.5	131.472	143.102	129.948	105.632	112.573
	83	131.531	142.586	129.903	105.451	112.67
	83.5	131.751	142.653	130.158	105.457	112.689
	84	131.543	142.881	130.526	105.528	112.549
	84.5	131.057	142.264	129.911	104.927	111.806
	85	130.903	141.422	129.009	104.234	111.16
	85.5	130.563	141.252	128.876	104.01	110.665
	86	129.856	140.956	128.85	103.448	110.278
	86.5	129.477	140.494	128.408	102.875	110.405
	87	129.332	140.618	128.279	102.892	110.894
	87.5	129.224	141.195	128.353	102.78	111.151
	88	130.018	141.917	128.646	102.816	111.682
	88.5	130.972	142.575	129.27	103.314	112.551
	89	131.726	143.249	129.965	103.696	112.8
	89.5	132.717	143.682	130.443	103.937	112.832
	90	133.292	144.325	131.475	104.315	113.566
	90.5	133.245	144.782	132.406	104.694	114.307
	91	133.009	144.971	131.986	104.675	114.31
	91.5	132.866	145.377	131.711	104.653	114.748
	92	133.065	146.066	132.65	104.748	115.903
	92.5	133.572	146.497	132.784	104.857	116.427
	93	133.94	146.691	132.419	104.415	116.569
	93.5	134.756	147.54	133.144	104.298	117.567
	94	135.375	147.945	133.506	104.472	117.982
	94.5	147.477	161.382	144.665	113.589	128.724
	95	68.4555	75.0511	66.9072	52.7526	59.9204

## Sheet: Supplementary Figure 2a
FN3K-FL_WT_SF9				FN3K-FL_WT_Ecoli				FN3KΔ_WT_Ecoli
UV280		UV260		UV280		UV260		UV280		UV260
ml	mAU	ml	mAU	ml	mAU	ml	mAU	ml	mAU	ml	mAU
0.002911	1.07964	0.001261	0.868617	0.0018	0.016448	0.000136	-0.060115	0.003148	0.063806	0.001457	-0.025584
0.006239	0.983649	0.009579	0.84113	0.005128	-0.012486	0.008455	-0.228514	0.006476	0.023033	0.009775	-0.137618
0.009566	0.938985	0.017898	0.779051	0.008455	-0.019846	0.016775	-0.234232	0.009803	0.003044	0.018094	-0.175585
0.012893	0.901965	0.026216	0.776669	0.011783	-0.024366	0.025094	-0.23946	0.013131	-0.012074	0.026413	-0.205764
0.016221	0.869699	0.034535	0.790141	0.015111	-0.02815	0.033414	-0.248725	0.016458	-0.025048	0.034731	-0.232383
0.019548	0.855219	0.042853	0.798615	0.018439	-0.030252	0.041733	-0.256523	0.019786	-0.035827	0.04305	-0.236027
0.022875	0.866978	0.051172	0.783606	0.021767	-0.031079	0.050053	-0.257073	0.023113	-0.045111	0.051368	-0.238087
0.026203	0.878587	0.05949	0.783623	0.025094	-0.03213	0.058372	-0.261173	0.026441	-0.049894	0.059687	-0.24229
0.02953	0.888011	0.067809	0.77764	0.028422	-0.033893	0.066692	-0.266092	0.029768	-0.048594	0.068006	-0.25012
0.032858	0.892325	0.076127	0.763486	0.03175	-0.035004	0.075011	-0.26444	0.033096	-0.047252	0.076324	-0.252934
0.036185	0.89474	0.084445	0.747041	0.035078	-0.035859	0.083331	-0.233873	0.036423	-0.046047	0.084643	-0.25748
0.039512	0.898562	0.092764	0.732507	0.038406	-0.037873	0.09165	-0.161239	0.039751	-0.045648	0.092961	-0.257287
0.04284	0.90251	0.101082	0.724141	0.041733	-0.040869	0.09997	-0.096671	0.043078	-0.04589	0.10128	-0.253341
0.046167	0.905691	0.109401	0.720102	0.045061	-0.044283	0.10829	-0.043343	0.046406	-0.046875	0.109599	-0.24634
0.049494	0.909262	0.117719	0.716981	0.048389	-0.047536	0.116609	0.003202	0.049733	-0.04863	0.117917	-0.2383
0.052822	0.912702	0.126038	0.710877	0.051717	-0.04949	0.124929	0.055167	0.053061	-0.049231	0.126236	-0.227562
0.056149	0.915449	0.134356	0.699476	0.055045	-0.050342	0.133248	0.100317	0.056388	-0.050054	0.134554	-0.213182
0.059476	0.914285	0.142674	0.688896	0.058372	-0.050979	0.141568	0.137826	0.059716	-0.051598	0.142873	-0.197435
0.062804	0.905969	0.150993	0.694136	0.0617	-0.050099	0.149887	0.177987	0.063043	-0.053289	0.151191	-0.179983
0.066131	0.894195	0.159311	0.697499	0.065028	-0.049747	0.158207	0.218701	0.066371	-0.054926	0.15951	-0.162766
0.069458	0.882403	0.16763	0.707144	0.068356	-0.049668	0.166526	0.233456	0.069699	-0.056465	0.167829	-0.141229
0.072785	0.870801	0.175948	0.715047	0.071684	-0.046035	0.174846	0.198122	0.073026	-0.05802	0.176147	-0.118336
0.076113	0.860428	0.184267	0.720485	0.075011	-0.037409	0.183165	0.171422	0.076354	-0.059862	0.184466	-0.098395
0.07944	0.851208	0.192585	0.725976	0.078339	-0.027476	0.191485	0.155702	0.079681	-0.061524	0.192784	-0.080185
0.082767	0.843365	0.200904	0.725282	0.081667	-0.017215	0.199804	0.144866	0.083009	-0.062432	0.201103	-0.060381
0.086095	0.837846	0.209222	0.723283	0.084995	-0.004487	0.208124	0.123984	0.086336	-0.063111	0.209422	-0.04367
0.089422	0.833514	0.21754	0.724534	0.088323	0.008047	0.216443	0.11111	0.089664	-0.06381	0.21774	-0.028577
0.092749	0.829518	0.225859	0.722583	0.09165	0.020172	0.224763	0.104845	0.092991	-0.064698	0.226059	-0.012111
0.096077	0.826159	0.234177	0.715375	0.094978	0.030166	0.233082	0.095144	0.096319	-0.065465	0.234377	0.003836
0.099404	0.823242	0.242496	0.721896	0.098306	0.037477	0.241402	0.08211	0.099646	-0.065907	0.242696	0.013204
0.102731	0.820216	0.250814	0.726597	0.101634	0.044062	0.249721	0.071608	0.102974	-0.066567	0.251014	0.020432
0.106059	0.815996	0.259133	0.72763	0.104962	0.051065	0.258041	0.065969	0.106301	-0.068223	0.259333	0.02554
0.109386	0.809524	0.267451	0.723855	0.108289	0.061044	0.26636	0.058798	0.109629	-0.071439	0.267652	0.029122
0.112713	0.801764	0.275769	0.717062	0.111617	0.072871	0.27468	0.05384	0.112956	-0.074063	0.27597	0.029546
0.116041	0.796231	0.284088	0.720092	0.114945	0.084998	0.282999	0.053431	0.116284	-0.073856	0.284289	0.026001
0.119368	0.79674	0.292406	0.728656	0.118273	0.095037	0.291319	0.055165	0.119611	-0.072482	0.292607	0.023191
0.122695	0.800208	0.300725	0.735972	0.121601	0.104223	0.299638	0.050475	0.122939	-0.071246	0.300926	0.022871
0.126023	0.802478	0.309043	0.741008	0.124929	0.113545	0.307958	0.047005	0.126266	-0.070095	0.309245	0.02017
0.12935	0.798622	0.317362	0.741203	0.128256	0.122786	0.316277	0.046212	0.129594	-0.068499	0.317563	0.014732
0.132677	0.786684	0.32568	0.737608	0.131584	0.131235	0.324597	0.044466	0.132921	-0.065346	0.325882	0.011833
0.136005	0.774274	0.333999	0.732954	0.134912	0.139092	0.332916	0.040103	0.136249	-0.062144	0.3342	0.009966
0.139332	0.762155	0.342317	0.726987	0.13824	0.146833	0.341236	0.037407	0.139577	-0.058585	0.342519	0.008831
0.14266	0.753919	0.350635	0.721767	0.141568	0.152449	0.349555	0.03503	0.142904	-0.054276	0.350838	0.011968
0.145987	0.753329	0.358954	0.715184	0.144895	0.155064	0.357875	0.031375	0.146232	-0.049502	0.359156	0.023038
0.149314	0.756812	0.367272	0.702311	0.148223	0.156959	0.366194	0.02683	0.149559	-0.043793	0.367475	0.033317
0.152642	0.759789	0.375591	0.690205	0.151551	0.159297	0.374514	0.028579	0.152887	-0.037122	0.375793	0.039988
0.155969	0.762015	0.383909	0.680395	0.154879	0.159233	0.382834	0.036276	0.156214	-0.030649	0.384112	0.040165
0.159296	0.764056	0.392228	0.671624	0.158207	0.154883	0.391153	0.041054	0.159542	-0.024241	0.39243	0.038023
0.162624	0.765872	0.400546	0.663176	0.161534	0.149307	0.399473	0.037142	0.162869	-0.018238	0.400749	0.036422
0.165951	0.766096	0.408864	0.655286	0.164862	0.143521	0.407792	0.035105	0.166197	-0.012982	0.409068	0.037408
0.169278	0.76404	0.417183	0.648911	0.16819	0.135272	0.416112	0.03591	0.169524	-0.008009	0.417386	0.039189
0.172606	0.761169	0.425501	0.645462	0.171518	0.126152	0.424431	0.034456	0.172852	-0.004185	0.425705	0.040981
0.175933	0.758117	0.43382	0.6436	0.174846	0.116642	0.432751	0.032836	0.176179	-0.000978	0.434023	0.040174
0.17926	0.754441	0.442138	0.644971	0.178173	0.108838	0.44107	0.032138	0.179507	0.00242	0.442342	0.03421
0.182588	0.750158	0.450457	0.647025	0.181501	0.103511	0.44939	0.032215	0.182834	0.005716	0.450661	0.026439
0.185915	0.746253	0.458775	0.644705	0.184829	0.098968	0.457709	0.028668	0.186162	0.008859	0.458979	0.024982
0.189242	0.744032	0.467094	0.640158	0.188157	0.094817	0.466029	0.026025	0.189489	0.012647	0.467298	0.028783
0.192569	0.743683	0.475412	0.633556	0.191485	0.088434	0.474348	0.028799	0.192817	0.016584	0.475616	0.036381
0.195897	0.74348	0.48373	0.629321	0.194813	0.08119	0.482668	0.03894	0.196144	0.020869	0.483935	0.042664
0.199224	0.740408	0.492049	0.629863	0.19814	0.074607	0.490987	0.03938	0.199472	0.022658	0.492254	0.045732
0.202551	0.730417	0.500367	0.639252	0.201468	0.070328	0.499307	0.037564	0.202799	0.023008	0.500572	0.046789
0.205879	0.71567	0.508686	0.649851	0.204796	0.068215	0.507626	0.035848	0.206127	0.023456	0.508891	0.044396
0.209206	0.700599	0.517004	0.65841	0.208124	0.066324	0.515946	0.034949	0.209455	0.024203	0.517209	0.038448
0.212533	0.690697	0.525323	0.663339	0.211452	0.063828	0.524265	0.034486	0.212782	0.025274	0.525528	0.03109
0.215861	0.688878	0.533641	0.667168	0.214779	0.061624	0.532585	0.032062	0.21611	0.026256	0.533846	0.028106
0.219188	0.687098	0.54196	0.672436	0.218107	0.059615	0.540904	0.028537	0.219437	0.026665	0.542165	0.024202
0.222515	0.685148	0.550278	0.676044	0.221435	0.057201	0.549224	0.023453	0.222765	0.026798	0.550484	0.018559
0.225843	0.68263	0.558596	0.682893	0.224763	0.056595	0.557543	0.016704	0.226092	0.027	0.558802	0.011034
0.22917	0.679726	0.566915	0.686662	0.228091	0.057457	0.565863	0.011853	0.22942	0.027844	0.567121	0.005349
0.232497	0.676801	0.575233	0.686566	0.231418	0.058467	0.574182	0.018497	0.232747	0.028533	0.575439	0.001317
0.235825	0.674241	0.583552	0.682179	0.234746	0.058907	0.582502	0.029782	0.236075	0.028091	0.583758	0.002646
0.239152	0.672314	0.59187	0.676807	0.238074	0.05836	0.590822	0.035028	0.239402	0.027644	0.592077	0.00982
0.242479	0.670783	0.600189	0.673431	0.241402	0.057365	0.599141	0.033593	0.24273	0.027214	0.600395	0.023673
0.245807	0.6704	0.608507	0.672182	0.24473	0.055182	0.60746	0.028652	0.246057	0.027053	0.608714	0.033949
0.249134	0.670956	0.616825	0.671553	0.248057	0.052469	0.61578	0.031121	0.249385	0.026846	0.617032	0.039908
0.252462	0.671728	0.625144	0.67094	0.251385	0.049769	0.624099	0.034104	0.252712	0.026387	0.625351	0.042005
0.255789	0.67285	0.633462	0.672007	0.254713	0.048408	0.632419	0.034324	0.25604	0.02678	0.633669	0.042762
0.259116	0.674446	0.641781	0.671667	0.258041	0.048614	0.640739	0.030485	0.259367	0.028071	0.641988	0.042368
0.262444	0.676078	0.650099	0.678682	0.261369	0.049564	0.649058	0.02568	0.262695	0.029543	0.650307	0.040904
0.265771	0.677931	0.658418	0.68586	0.264696	0.05034	0.657378	0.019163	0.266022	0.031816	0.658625	0.040423
0.269098	0.679871	0.666736	0.687983	0.268024	0.049883	0.665697	0.011843	0.26935	0.034465	0.666944	0.039584
0.272426	0.681283	0.675055	0.688566	0.271352	0.04821	0.674017	0.013534	0.272677	0.037184	0.675262	0.037132
0.275753	0.68227	0.683373	0.685159	0.27468	0.046203	0.682336	0.017744	0.276005	0.040307	0.683581	0.030845
0.27908	0.682501	0.691691	0.681191	0.278008	0.044673	0.690656	0.021582	0.279333	0.042741	0.6919	0.027336
0.282408	0.6825	0.70001	0.678915	0.281335	0.042967	0.698975	0.017205	0.28266	0.044763	0.700218	0.026066
0.285735	0.683016	0.708328	0.680219	0.284663	0.040895	0.707295	0.015414	0.285987	0.046366	0.708537	0.029204
0.289062	0.683656	0.716647	0.684042	0.287991	0.03901	0.715614	0.018137	0.289315	0.047148	0.716855	0.035011
0.29239	0.684814	0.724965	0.688275	0.291319	0.037964	0.723934	0.024489	0.292643	0.047787	0.725174	0.04175
0.295717	0.686548	0.733284	0.68873	0.294647	0.037819	0.732253	0.028572	0.29597	0.048306	0.733493	0.048236
0.299044	0.688715	0.741602	0.688008	0.297974	0.037945	0.740573	0.031601	0.299298	0.047931	0.741811	0.053356
0.302372	0.691738	0.74992	0.68621	0.301302	0.038029	0.748892	0.032153	0.302625	0.048004	0.75013	0.05445
0.305699	0.695164	0.758239	0.68547	0.30463	0.038474	0.757212	0.028586	0.305953	0.048099	0.758448	0.052681
0.309026	0.698458	0.766557	0.688442	0.307958	0.039126	0.765531	0.026385	0.30928	0.047671	0.766767	0.049667
0.312353	0.701119	0.774876	0.686369	0.311286	0.039972	0.773851	0.03332	0.312608	0.04599	0.775086	0.047782
0.315681	0.702896	0.783194	0.681036	0.314613	0.041147	0.78217	0.043913	0.315935	0.043483	0.783404	0.048192
0.319008	0.704745	0.791513	0.673621	0.317941	0.042545	0.79049	0.050868	0.319263	0.041107	0.791723	0.047577
0.322335	0.706355	0.799831	0.668285	0.321269	0.043814	0.798809	0.049932	0.32259	0.040046	0.800041	0.044438
0.325663	0.70707	0.80815	0.663012	0.324597	0.044099	0.807129	0.048013	0.325918	0.039014	0.80836	0.039949
0.32899	0.706652	0.816468	0.656321	0.327925	0.044979	0.815448	0.047814	0.329245	0.038009	0.816679	0.033679
0.332317	0.705747	0.824786	0.649181	0.331253	0.046415	0.823768	0.047494	0.332573	0.037322	0.824997	0.027796
0.335645	0.70501	0.833105	0.639092	0.33458	0.046637	0.832087	0.044681	0.3359	0.03721	0.833316	0.026547
0.338972	0.704218	0.841423	0.628119	0.337908	0.044502	0.840407	0.043445	0.339228	0.037434	0.841634	0.030036
0.342299	0.702959	0.849742	0.61527	0.341236	0.040909	0.848726	0.043775	0.342555	0.037255	0.849953	0.036442
0.345627	0.701877	0.85806	0.606324	0.344564	0.037095	0.857046	0.037057	0.345883	0.035472	0.858271	0.040417
0.348954	0.700993	0.866379	0.60657	0.347892	0.033746	0.865366	0.027434	0.349211	0.032949	0.86659	0.041283
0.352281	0.699746	0.874697	0.607266	0.351219	0.031547	0.873685	0.021704	0.352538	0.030504	0.874909	0.04009
0.355609	0.698453	0.883016	0.604305	0.354547	0.029827	0.882004	0.024297	0.355865	0.028822	0.883227	0.040543
0.358936	0.697775	0.891334	0.601283	0.357875	0.02905	0.890324	0.026409	0.359193	0.026895	0.891546	0.040401
0.362264	0.698438	0.899652	0.597333	0.361203	0.028415	0.898643	0.02161	0.362521	0.02475	0.899864	0.040497
0.365591	0.70001	0.907971	0.595616	0.364531	0.027468	0.906963	0.014052	0.365848	0.022759	0.908183	0.04106
0.368918	0.700881	0.916289	0.600076	0.367858	0.026168	0.915283	0.010185	0.369176	0.021412	0.916502	0.04141
0.372246	0.700141	0.924608	0.610539	0.371186	0.024164	0.923602	0.007901	0.372503	0.02085	0.92482	0.03816
0.375573	0.699007	0.932926	0.6252	0.374514	0.021473	0.931922	0.003551	0.375831	0.020231	0.933139	0.031057
0.3789	0.697746	0.941245	0.640607	0.377842	0.018653	0.940241	-0.001315	0.379158	0.018881	0.941457	0.024427
0.382228	0.695811	0.949563	0.647267	0.38117	0.016734	0.948561	-0.004713	0.382486	0.018448	0.949776	0.02186
0.385555	0.692725	0.957881	0.652231	0.384497	0.015345	0.95688	-0.009701	0.385813	0.018181	0.958094	0.022955
0.388882	0.689086	0.9662	0.656011	0.387825	0.013979	0.9652	-0.018621	0.389141	0.018764	0.966413	0.024588
0.39221	0.685693	0.974518	0.658668	0.391153	0.012665	0.973519	-0.025055	0.392468	0.02057	0.974732	0.02812
0.395537	0.683264	0.982837	0.664319	0.394481	0.011236	0.981839	-0.017736	0.395796	0.022892	0.98305	0.031288
0.398864	0.681831	0.991155	0.663687	0.397809	0.00961	0.990158	-0.011442	0.399123	0.025336	0.991369	0.033003
0.402192	0.680406	0.999474	0.661296	0.401137	0.007994	0.998478	-0.010442	0.402451	0.028363	0.999687	0.032001
0.405519	0.679221	1.00779	0.655026	0.404464	0.006895	1.0068	-0.015416	0.405778	0.030038	1.00801	0.028732
0.408846	0.678601	1.01611	0.650576	0.407792	0.007045	1.01512	-0.017734	0.409106	0.031627	1.01632	0.024846
0.412174	0.6781	1.02443	0.645083	0.41112	0.007751	1.02344	-0.017587	0.412433	0.031905	1.02464	0.022478
0.415501	0.676943	1.03275	0.638515	0.414448	0.008652	1.03176	-0.017872	0.415761	0.031335	1.03296	0.022607
0.418828	0.674585	1.04107	0.629772	0.417776	0.010877	1.04008	-0.020331	0.419088	0.030563	1.04128	0.02216
0.422155	0.671954	1.04938	0.615617	0.421103	0.014236	1.04839	-0.018665	0.422416	0.02948	1.0496	0.01941
0.425483	0.669255	1.0577	0.602691	0.424431	0.017471	1.05671	-0.018073	0.425743	0.028045	1.05792	0.015444
0.42881	0.666213	1.06602	0.591131	0.427759	0.019728	1.06503	-0.024257	0.429071	0.028142	1.06624	0.009314
0.432137	0.662718	1.07434	0.589037	0.431087	0.021401	1.07335	-0.025251	0.432399	0.028263	1.07455	0.008105
0.435465	0.659203	1.08266	0.585193	0.434415	0.023001	1.08167	-0.017468	0.435726	0.029015	1.08287	0.012779
0.438792	0.655878	1.09098	0.581371	0.437742	0.023715	1.08999	-0.010004	0.439054	0.02908	1.09119	0.022975
0.442119	0.652441	1.09929	0.5723	0.44107	0.022892	1.09831	-0.00836	0.442381	0.028823	1.09951	0.031873
0.445447	0.648561	1.10761	0.560843	0.444398	0.021351	1.10663	-0.010356	0.445709	0.029051	1.10783	0.037377
0.448774	0.645027	1.11593	0.55723	0.447726	0.02068	1.11495	-0.011047	0.449036	0.029725	1.11615	0.037104
0.452101	0.642995	1.12425	0.560765	0.451054	0.022022	1.12327	-0.010472	0.452364	0.030138	1.12447	0.033923
0.455429	0.642599	1.13257	0.573467	0.454381	0.024546	1.13159	-0.013221	0.455691	0.030542	1.13278	0.029758
0.458756	0.64256	1.14089	0.587988	0.457709	0.027224	1.13991	-0.016649	0.459019	0.030745	1.1411	0.023907
0.462083	0.643284	1.14921	0.600126	0.461037	0.029393	1.14823	-0.018746	0.462346	0.031742	1.14942	0.020661
0.465411	0.644859	1.15752	0.606753	0.464365	0.030423	1.15655	-0.022207	0.465674	0.032844	1.15774	0.018909
0.468738	0.646757	1.16584	0.612915	0.467693	0.03093	1.16487	-0.030691	0.469001	0.033395	1.16606	0.014976
0.472066	0.648847	1.17416	0.623446	0.47102	0.03087	1.17319	-0.029737	0.472329	0.032592	1.17438	0.007393
0.475393	0.651155	1.18248	0.629053	0.474348	0.030052	1.18151	-0.019903	0.475656	0.030977	1.1827	0.001611
0.47872	0.65304	1.1908	0.634316	0.477676	0.028957	1.18983	-0.007419	0.478984	0.029423	1.19101	-0.004863
0.482048	0.654537	1.19912	0.632081	0.481004	0.027938	1.19815	-0.002557	0.482311	0.028685	1.19933	-0.007484
0.485375	0.654851	1.20744	0.622883	0.484332	0.027206	1.20647	-0.000795	0.485639	0.027235	1.20765	-0.004763
0.488702	0.654702	1.21575	0.612486	0.487659	0.026349	1.21479	0.00061	0.488966	0.02578	1.21597	0.001316
0.49203	0.654526	1.22407	0.601244	0.490987	0.025292	1.22311	0.002725	0.492294	0.02394	1.22429	0.00701
0.495357	0.654372	1.23239	0.592382	0.494315	0.024262	1.23142	0.006448	0.495621	0.023238	1.23261	0.010946
0.498684	0.654707	1.24071	0.586805	0.497643	0.023073	1.23974	0.008493	0.498949	0.023115	1.24093	0.008563
0.502012	0.656102	1.24903	0.581617	0.500971	0.021695	1.24806	0.01011	0.502277	0.023062	1.24924	0.003253
0.505339	0.657683	1.25734	0.568419	0.504298	0.020276	1.25638	0.005559	0.505604	0.023514	1.25756	-0.001851
0.508666	0.65992	1.26566	0.559179	0.507626	0.019211	1.2647	-0.003304	0.508932	0.024672	1.26588	-0.006659
0.511994	0.662477	1.27398	0.555172	0.510954	0.019046	1.27302	-0.008929	0.512259	0.025845	1.2742	-0.008475
0.515321	0.665074	1.2823	0.555199	0.514282	0.019345	1.28134	-0.004697	0.515587	0.028268	1.28252	-0.010015
0.518648	0.667543	1.29062	0.559938	0.51761	0.020446	1.28966	0.003325	0.518914	0.030296	1.29084	-0.013075
0.521976	0.669697	1.29894	0.561593	0.520938	0.022959	1.29798	0.0047	0.522242	0.032202	1.29916	-0.017338
0.525303	0.671583	1.30726	0.562228	0.524265	0.026214	1.3063	0.00327	0.525569	0.034169	1.30747	-0.01964
0.52863	0.67345	1.31557	0.561442	0.527593	0.028769	1.31462	-0.002772	0.528897	0.035734	1.31579	-0.02185
0.531958	0.674954	1.32389	0.560064	0.530921	0.029096	1.32294	-0.005832	0.532224	0.036714	1.32411	-0.020908
0.535285	0.675519	1.33221	0.561518	0.534249	0.027101	1.33126	-0.009701	0.535552	0.037682	1.33243	-0.016122
0.538612	0.675885	1.34053	0.571161	0.537577	0.024329	1.33958	-0.012852	0.538879	0.035844	1.34075	-0.006855
0.541939	0.675516	1.34885	0.586243	0.540904	0.021954	1.3479	-0.014283	0.542207	0.034053	1.34907	0.002851
0.545267	0.674128	1.35717	0.602009	0.544232	0.020239	1.35622	-0.018807	0.545534	0.032277	1.35739	0.012004
0.548594	0.672323	1.36549	0.61273	0.54756	0.018817	1.36454	-0.028313	0.548862	0.030473	1.3657	0.018666
0.551921	0.671163	1.3738	0.621917	0.550888	0.018169	1.37286	-0.038093	0.552189	0.029179	1.37402	0.021748
0.555249	0.671264	1.38212	0.633039	0.554216	0.019006	1.38118	-0.034814	0.555517	0.028425	1.38234	0.022278
0.558576	0.670935	1.39044	0.642024	0.557543	0.020825	1.38949	-0.028577	0.558844	0.02779	1.39066	0.02087
0.561903	0.670658	1.39876	0.647218	0.560871	0.022722	1.39781	-0.024518	0.562172	0.027737	1.39898	0.020304
0.565231	0.670901	1.40708	0.647297	0.564199	0.02405	1.40613	-0.026294	0.565499	0.026792	1.4073	0.021421
0.568558	0.672458	1.41539	0.640581	0.567527	0.024751	1.41445	-0.029813	0.568827	0.025846	1.41562	0.021851
0.571885	0.67445	1.42371	0.633596	0.570855	0.025229	1.42277	-0.030775	0.572155	0.025336	1.42394	0.018201
0.575213	0.676271	1.43203	0.623406	0.574182	0.025863	1.43109	-0.032647	0.575482	0.025473	1.43225	0.012923
0.57854	0.677852	1.44035	0.611787	0.57751	0.026649	1.43941	-0.036551	0.57881	0.025844	1.44057	0.008908
0.581868	0.6795	1.44867	0.604544	0.580838	0.027443	1.44773	-0.036354	0.582137	0.026252	1.44889	0.006964
0.585195	0.680992	1.45699	0.594591	0.584166	0.028326	1.45605	-0.035933	0.585465	0.026686	1.45721	0.007383
0.588522	0.681726	1.46531	0.580119	0.587494	0.029458	1.46437	-0.040863	0.588792	0.02693	1.46553	0.011079
0.59185	0.681671	1.47362	0.563794	0.590821	0.030735	1.47269	-0.046133	0.59212	0.027167	1.47385	0.016049
0.595177	0.68133	1.48194	0.551729	0.594149	0.032009	1.48101	-0.044006	0.595447	0.028301	1.48216	0.021006
0.598504	0.680257	1.49026	0.546462	0.597477	0.033262	1.48933	-0.035726	0.598775	0.028365	1.49048	0.021548
0.601832	0.678358	1.49858	0.547881	0.600805	0.033742	1.49765	-0.022842	0.602102	0.028162	1.4988	0.016837
0.605159	0.676514	1.5069	0.544197	0.604133	0.033561	1.50597	-0.020529	0.60543	0.028045	1.50712	0.011254
0.608486	0.675123	1.51522	0.540276	0.60746	0.033546	1.51429	-0.018171	0.608757	0.027989	1.51544	0.007582
0.611814	0.675553	1.52354	0.532988	0.610788	0.034612	1.52261	-0.014285	0.612085	0.027863	1.52376	0.003434
0.615141	0.676132	1.53185	0.524447	0.614116	0.037225	1.53093	-0.01273	0.615412	0.027722	1.53208	-0.000909
0.618468	0.676641	1.54017	0.52094	0.617444	0.040483	1.53925	-0.011293	0.61874	0.027372	1.5404	-0.004986
0.621796	0.676939	1.54849	0.527378	0.620772	0.043739	1.54757	-0.009157	0.622067	0.029691	1.54871	-0.010553
0.625123	0.677586	1.55681	0.538664	0.624099	0.046645	1.55588	-0.005999	0.625395	0.032302	1.55703	-0.016417
0.62845	0.678595	1.56513	0.549764	0.627427	0.049262	1.56421	-0.005429	0.628722	0.034546	1.56535	-0.021658
0.631778	0.679255	1.57345	0.559632	0.630755	0.050935	1.57252	-0.006563	0.63205	0.036576	1.57367	-0.024281
0.635105	0.678619	1.58176	0.566078	0.634083	0.050471	1.58084	-0.009043	0.635377	0.03861	1.58199	-0.022457
0.638432	0.676487	1.59008	0.572731	0.637411	0.048539	1.58916	-0.003404	0.638705	0.04085	1.59031	-0.015265
0.64176	0.674267	1.5984	0.579237	0.640738	0.046396	1.59748	0.003271	0.642033	0.044147	1.59863	-0.007907
0.645087	0.671632	1.60672	0.587109	0.644066	0.044706	1.6058	0.003984	0.64536	0.046922	1.60694	-0.002167
0.648414	0.668679	1.61504	0.591345	0.647394	0.0437	1.61412	0.00206	0.648688	0.049657	1.61526	0.001262
0.651742	0.665642	1.62336	0.591199	0.650722	0.043005	1.62244	-0.001213	0.652015	0.052362	1.62358	0.001304
0.655069	0.662736	1.63167	0.583856	0.65405	0.043714	1.63076	-0.004685	0.655343	0.054621	1.6319	-2.3e-05
0.658396	0.660036	1.63999	0.578398	0.657378	0.045865	1.63908	-0.009112	0.65867	0.056616	1.64022	-0.000922
0.661723	0.657637	1.64831	0.573745	0.660705	0.048075	1.6474	-0.015884	0.661998	0.058147	1.64854	-0.001301
0.665051	0.655451	1.65663	0.569067	0.664033	0.049662	1.65572	-0.02545	0.665325	0.058792	1.65686	0.000852
0.668378	0.654409	1.66495	0.565887	0.667361	0.049878	1.66404	-0.032525	0.668653	0.059285	1.66517	0.003335
0.671705	0.654034	1.67327	0.560944	0.670689	0.049156	1.67236	-0.038611	0.67198	0.059774	1.67349	0.000612
0.675033	0.654043	1.68159	0.554606	0.674017	0.048288	1.68068	-0.045076	0.675308	0.058248	1.68181	-0.003001
0.67836	0.655245	1.6899	0.549632	0.677344	0.047605	1.689	-0.042874	0.678635	0.055612	1.69013	-0.003513
0.681687	0.657935	1.69822	0.550435	0.680672	0.047113	1.69732	-0.037429	0.681963	0.052715	1.69845	-0.001074
0.685015	0.661602	1.70654	0.553186	0.684	0.04664	1.70564	-0.035523	0.68529	0.050755	1.70677	0.00505
0.688342	0.665268	1.71486	0.556523	0.687328	0.046438	1.71396	-0.041293	0.688618	0.049967	1.71509	0.013937
0.69167	0.66856	1.72318	0.555704	0.690656	0.046514	1.72228	-0.044967	0.691945	0.049178	1.72341	0.021927
0.694997	0.669973	1.7315	0.55119	0.693983	0.046397	1.7306	-0.044586	0.695273	0.048391	1.73172	0.02775
0.698324	0.671019	1.73981	0.544633	0.697311	0.046135	1.73891	-0.041674	0.6986	0.047835	1.74004	0.027553
0.701652	0.670626	1.74813	0.539781	0.700639	0.046134	1.74723	-0.043989	0.701928	0.047503	1.74836	0.024194
0.704979	0.669691	1.75645	0.539876	0.703967	0.046315	1.75555	-0.047266	0.705255	0.047191	1.75668	0.021193
0.708306	0.669016	1.76477	0.544519	0.707295	0.046461	1.76387	-0.050435	0.708583	0.046895	1.765	0.01715
0.711634	0.668504	1.77309	0.551246	0.710622	0.046471	1.77219	-0.05518	0.71191	0.046997	1.77332	0.012392
0.714961	0.668602	1.78141	0.557565	0.71395	0.047216	1.78051	-0.059933	0.715238	0.047344	1.78164	0.008365
0.718288	0.669407	1.78973	0.564152	0.717278	0.049379	1.78883	-0.057623	0.718566	0.047615	1.78995	0.003575
0.721616	0.670314	1.79804	0.57179	0.720606	0.051999	1.79715	-0.047051	0.721893	0.047298	1.79827	-0.00481
0.724943	0.671899	1.80636	0.578914	0.723934	0.054346	1.80547	-0.038404	0.725221	0.045803	1.80659	-0.013474
0.72827	0.674019	1.81468	0.585925	0.727262	0.056255	1.81379	-0.04259	0.728548	0.044204	1.81491	-0.018155
0.731598	0.676241	1.823	0.590243	0.730589	0.05792	1.82211	-0.04409	0.731876	0.043544	1.82323	-0.017648
0.734925	0.678296	1.83132	0.590215	0.733917	0.058573	1.83043	-0.04082	0.735203	0.043233	1.83155	-0.014318
0.738252	0.680092	1.83964	0.586137	0.737245	0.056794	1.83875	-0.037052	0.738531	0.042963	1.83987	-0.011246
0.74158	0.681799	1.84796	0.579544	0.740573	0.053253	1.84707	-0.036384	0.741858	0.042354	1.84818	-0.00891
0.744907	0.683235	1.85627	0.576107	0.743901	0.049897	1.85539	-0.037349	0.745186	0.041616	1.8565	-0.007967
0.748234	0.682857	1.86459	0.571515	0.747228	0.047947	1.86371	-0.038527	0.748513	0.041652	1.86482	-0.010152
0.751562	0.681421	1.87291	0.564128	0.750556	0.047689	1.87203	-0.039449	0.751841	0.04179	1.87314	-0.014237
0.754889	0.679992	1.88123	0.548926	0.753884	0.048311	1.88035	-0.042767	0.755168	0.043265	1.88146	-0.017222
0.758216	0.678859	1.88955	0.534165	0.757212	0.049767	1.88867	-0.044205	0.758496	0.046854	1.88978	-0.019141
0.761544	0.67707	1.89786	0.523428	0.76054	0.051864	1.89698	-0.032771	0.761823	0.050797	1.8981	-0.021288
0.764871	0.674455	1.90618	0.518726	0.763867	0.053772	1.90531	-0.020245	0.765151	0.055087	1.90641	-0.023219
0.768198	0.672036	1.9145	0.5182	0.767195	0.054897	1.91362	-0.016486	0.768478	0.058761	1.91473	-0.025613
0.771526	0.670689	1.92282	0.522071	0.770523	0.054586	1.92194	-0.017218	0.771806	0.061217	1.92305	-0.027823
0.774853	0.669338	1.93114	0.524623	0.773851	0.053529	1.93026	-0.018242	0.775133	0.063431	1.93137	-0.030112
0.77818	0.667998	1.93946	0.519622	0.777179	0.052474	1.93858	-0.013786	0.778461	0.064789	1.93969	-0.030209
0.781507	0.66691	1.94778	0.512207	0.780506	0.05187	1.9469	-0.009359	0.781788	0.065819	1.94801	-0.02548
0.784835	0.667384	1.95609	0.5106	0.783834	0.051377	1.95522	-0.008062	0.785116	0.066804	1.95633	-0.017628
0.788162	0.66876	1.96441	0.519674	0.787162	0.050658	1.96354	-0.007309	0.788444	0.066643	1.96464	-0.009976
0.791489	0.669723	1.97273	0.532878	0.79049	0.05025	1.97186	-0.008495	0.791771	0.065507	1.97296	-0.004299
0.794817	0.669478	1.98105	0.545034	0.793818	0.050375	1.98018	-0.013261	0.795099	0.064234	1.98128	2.8e-05
0.798144	0.668855	1.98937	0.555693	0.797145	0.050709	1.9885	-0.022099	0.798426	0.062805	1.9896	0.001585
0.801472	0.668224	1.99769	0.567047	0.800473	0.050822	1.99682	-0.020655	0.801754	0.060579	1.99792	0.001812
0.804799	0.667449	2.00601	0.576417	0.803801	0.050396	2.00514	-0.01566	0.805081	0.058587	2.00624	0.001764
0.808126	0.666022	2.01432	0.584294	0.807129	0.049821	2.01346	-0.011313	0.808409	0.056653	2.01456	0.001739
0.811454	0.664457	2.02264	0.592386	0.810457	0.049424	2.02178	-0.016176	0.811736	0.055644	2.02287	0.004315
0.814781	0.663042	2.03096	0.60036	0.813784	0.049324	2.0301	-0.021327	0.815064	0.054208	2.03119	0.006697
0.818108	0.661903	2.03928	0.601079	0.817112	0.050481	2.03842	-0.025632	0.818391	0.052445	2.03951	0.005408
0.821436	0.660963	2.0476	0.599906	0.82044	0.052896	2.04674	-0.028376	0.821719	0.050987	2.04783	0.004107
0.824763	0.659988	2.05592	0.597735	0.823768	0.054845	2.05506	-0.032301	0.825046	0.050556	2.05615	0.003306
0.82809	0.658851	2.06423	0.59625	0.827096	0.055403	2.06338	-0.038568	0.828374	0.050782	2.06447	0.002857
0.831418	0.65945	2.07255	0.592945	0.830423	0.054709	2.0717	-0.042498	0.831701	0.051094	2.07279	0.005614
0.834745	0.66	2.08087	0.586876	0.833751	0.053421	2.08001	-0.047694	0.835029	0.050474	2.0811	0.010277
0.838072	0.659975	2.08919	0.577553	0.837079	0.051234	2.08833	-0.053022	0.838356	0.048284	2.08942	0.014696
0.8414	0.659164	2.09751	0.566473	0.840407	0.047507	2.09665	-0.055601	0.841684	0.0458	2.09774	0.018805
0.844727	0.657924	2.10583	0.555983	0.843735	0.042931	2.10497	-0.051895	0.845011	0.043574	2.10606	0.01815
0.848054	0.656477	2.11415	0.547838	0.847062	0.03882	2.11329	-0.045987	0.848339	0.041488	2.11438	0.012133
0.851382	0.654113	2.12246	0.54478	0.85039	0.036331	2.12161	-0.044833	0.851666	0.039163	2.1227	0.006828
0.854709	0.65064	2.13078	0.541312	0.853718	0.035329	2.12993	-0.047359	0.854994	0.036781	2.13102	0.001703
0.858036	0.647197	2.1391	0.537331	0.857046	0.034782	2.13825	-0.050009	0.858322	0.035111	2.13933	-0.003766
0.861364	0.644017	2.14742	0.531293	0.860374	0.034481	2.14657	-0.049302	0.861649	0.034372	2.14765	-0.007624
0.864691	0.64086	2.15574	0.524804	0.863702	0.034012	2.15489	-0.04828	0.864977	0.033798	2.15597	-0.010852
0.868018	0.637754	2.16405	0.521138	0.867029	0.033149	2.16321	-0.052351	0.868304	0.032305	2.16429	-0.015883
0.871346	0.635094	2.17237	0.521255	0.870357	0.032027	2.17153	-0.056934	0.871632	0.030974	2.17261	-0.0206
0.874673	0.633589	2.18069	0.526758	0.873685	0.030208	2.17985	-0.058229	0.874959	0.030456	2.18093	-0.024317
0.878	0.633207	2.18901	0.537524	0.877013	0.027918	2.18817	-0.061041	0.878287	0.030315	2.18925	-0.026704
0.881328	0.632802	2.19733	0.548552	0.880341	0.025844	2.19649	-0.067627	0.881614	0.031595	2.19756	-0.024807
0.884655	0.632057	2.20565	0.558923	0.883668	0.024652	2.20481	-0.071095	0.884942	0.033995	2.20588	-0.018207
0.887982	0.631368	2.21397	0.568394	0.886996	0.024478	2.21313	-0.061174	0.888269	0.036576	2.2142	-0.010975
0.891309	0.630733	2.22228	0.574472	0.890324	0.024658	2.22145	-0.052499	0.891597	0.040453	2.22252	-0.006275
0.894637	0.630711	2.2306	0.579389	0.893652	0.024701	2.22977	-0.048455	0.894924	0.044268	2.23084	-0.004554
0.897964	0.631421	2.23892	0.583927	0.89698	0.024313	2.23809	-0.051305	0.898252	0.04771	2.23916	-0.006879
0.901292	0.631973	2.24724	0.584704	0.900307	0.023558	2.24641	-0.047094	0.901579	0.050471	2.24748	-0.010267
0.904619	0.632459	2.25556	0.57762	0.903635	0.022794	2.25473	-0.040477	0.904907	0.051354	2.25579	-0.014382
0.907946	0.631974	2.26388	0.568414	0.906963	0.022482	2.26304	-0.038051	0.908234	0.051204	2.26411	-0.017234
0.911274	0.631837	2.27219	0.557973	0.910291	0.023165	2.27136	-0.04049	0.911562	0.050907	2.27243	-0.016959
0.914601	0.631701	2.28051	0.550388	0.913619	0.024249	2.27968	-0.038302	0.914889	0.049765	2.28075	-0.016771
0.917928	0.631616	2.28883	0.543404	0.916946	0.025452	2.288	-0.033481	0.918217	0.049144	2.28907	-0.021347
0.921256	0.63207	2.29715	0.53422	0.920274	0.027382	2.29632	-0.037193	0.921544	0.048859	2.29739	-0.026774
0.924583	0.63289	2.30547	0.523715	0.923602	0.030151	2.30464	-0.039288	0.924872	0.048528	2.30571	-0.028127
0.92791	0.633816	2.31379	0.512139	0.92693	0.032756	2.31296	-0.030319	0.9282	0.047816	2.31402	-0.026679
0.931238	0.635371	2.32211	0.503153	0.930258	0.034578	2.32128	-0.015672	0.931527	0.046629	2.32234	-0.020344
0.934565	0.637723	2.33042	0.498565	0.933586	0.035396	2.3296	-0.008639	0.934855	0.045409	2.33066	-0.008818
0.937892	0.640095	2.33874	0.501364	0.936913	0.035672	2.33792	-0.013197	0.938182	0.0454	2.33898	0.00331
0.94122	0.643019	2.34706	0.504806	0.940241	0.034968	2.34624	-0.016315	0.94151	0.045074	2.3473	0.011189
0.944547	0.64596	2.35538	0.506702	0.943569	0.033204	2.35456	-0.012679	0.944837	0.044605	2.35562	0.016032
0.947874	0.648793	2.3637	0.504432	0.946897	0.031124	2.36288	-0.008291	0.948165	0.044152	2.36394	0.018475
0.951202	0.651186	2.37202	0.498008	0.950225	0.028902	2.3712	-0.011849	0.951492	0.044585	2.37225	0.019781
0.954529	0.651986	2.38034	0.497387	0.953552	0.026615	2.37952	-0.017316	0.95482	0.045978	2.38057	0.019232
0.957856	0.65196	2.38865	0.503143	0.95688	0.024752	2.38784	-0.022101	0.958147	0.047412	2.38889	0.018438
0.961184	0.651914	2.39697	0.514146	0.960208	0.023507	2.39616	-0.03419	0.961475	0.04795	2.39721	0.018094
0.964511	0.651292	2.40529	0.52867	0.963536	0.023436	2.40448	-0.046569	0.964802	0.047087	2.40553	0.014744
0.967838	0.65092	2.41361	0.540709	0.966864	0.023403	2.4128	-0.052906	0.96813	0.045891	2.41385	0.007278
0.971166	0.650572	2.42193	0.55085	0.970191	0.022856	2.42111	-0.045935	0.971457	0.045079	2.42217	-0.001057
0.974493	0.650373	2.43025	0.561497	0.973519	0.02184	2.42943	-0.040617	0.974785	0.043185	2.43049	-0.006959
0.97782	0.649755	2.43856	0.571639	0.976847	0.020298	2.43775	-0.044451	0.978112	0.040515	2.4388	-0.012946
0.981148	0.648246	2.44688	0.578409	0.980175	0.01893	2.44607	-0.054832	0.98144	0.037593	2.44712	-0.016066
0.984475	0.646851	2.4552	0.584458	0.983503	0.017765	2.45439	-0.058553	0.984767	0.034974	2.45544	-0.012542
0.987802	0.647318	2.46352	0.5846	0.98683	0.017065	2.46271	-0.057078	0.988095	0.033818	2.46376	-0.005997
0.99113	0.648838	2.47184	0.581253	0.990158	0.016543	2.47103	-0.057783	0.991423	0.033058	2.47208	-0.001288
0.994457	0.650357	2.48016	0.575723	0.993486	0.015982	2.47935	-0.059979	0.99475	0.031941	2.4804	2.5e-05
0.997784	0.651921	2.48847	0.566396	0.996814	0.015196	2.48767	-0.061937	0.998078	0.03152	2.48872	-0.00148
1.00111	0.653499	2.49679	0.557483	1.00014	0.01417	2.49599	-0.06544	1.00141	0.031469	2.49703	-0.004954
1.00444	0.655058	2.50511	0.546394	1.00347	0.013165	2.50431	-0.072011	1.00473	0.032414	2.50535	-0.007836
1.00777	0.656258	2.51343	0.531303	1.0068	0.012352	2.51263	-0.077152	1.00806	0.0347	2.51367	-0.008735
1.01109	0.655965	2.52175	0.51344	1.01012	0.012126	2.52095	-0.071137	1.01139	0.037418	2.52199	-0.008089
1.01442	0.655197	2.53007	0.500227	1.01345	0.012288	2.52927	-0.063356	1.01472	0.040234	2.53031	-0.008838
1.01775	0.654427	2.53838	0.493582	1.01678	0.012565	2.53759	-0.059866	1.01804	0.043595	2.53863	-0.015408
1.02107	0.653034	2.5467	0.491276	1.02011	0.013229	2.54591	-0.065409	1.02137	0.046012	2.54695	-0.024774
1.0244	0.650916	2.55502	0.489949	1.02344	0.014855	2.55423	-0.066284	1.0247	0.04806	2.55526	-0.031648
1.02773	0.648533	2.56334	0.487244	1.02676	0.017193	2.56255	-0.062532	1.02802	0.048568	2.56358	-0.033341
1.03106	0.646369	2.57166	0.483281	1.03009	0.019166	2.57087	-0.059676	1.03135	0.047885	2.5719	-0.029488
1.03439	0.645081	2.57998	0.479319	1.03342	0.020617	2.57918	-0.061385	1.03468	0.046967	2.58022	-0.021713
1.03771	0.644958	2.5883	0.478493	1.03675	0.022353	2.58751	-0.061908	1.03801	0.045967	2.58854	-0.015532
1.04104	0.644855	2.59661	0.485561	1.04008	0.023716	2.59583	-0.060083	1.04133	0.044796	2.59686	-0.012334
1.04437	0.644245	2.60493	0.4981	1.0434	0.023609	2.60414	-0.06157	1.04466	0.044203	2.60518	-0.011756
1.04769	0.644195	2.61325	0.510753	1.04673	0.021701	2.61246	-0.064834	1.04799	0.043813	2.61349	-0.012617
1.05102	0.64426	2.62157	0.518874	1.05006	0.019363	2.62078	-0.05974	1.05132	0.044007	2.62181	-0.011506
1.05435	0.642937	2.62989	0.524676	1.05339	0.018447	2.6291	-0.048342	1.05465	0.044179	2.63013	-0.009893
1.05768	0.640288	2.63821	0.52957	1.05671	0.019596	2.63742	-0.041155	1.05797	0.044182	2.63845	-0.008003
1.061	0.637439	2.64653	0.534441	1.06004	0.021433	2.64574	-0.044751	1.0613	0.044271	2.64677	-0.005536
1.06433	0.6346	2.65484	0.537736	1.06337	0.022531	2.65406	-0.049206	1.06463	0.044706	2.65509	-0.004966
1.06766	0.631786	2.66316	0.537367	1.0667	0.021682	2.66238	-0.047032	1.06795	0.045479	2.66341	-0.007922
1.07099	0.627137	2.67148	0.533806	1.07003	0.020071	2.6707	-0.040311	1.07128	0.046338	2.67172	-0.011665
1.07431	0.622455	2.6798	0.526878	1.07335	0.018425	2.67902	-0.042138	1.07461	0.04662	2.68004	-0.011619
1.07764	0.617753	2.68812	0.520126	1.07668	0.017276	2.68734	-0.044635	1.07794	0.047023	2.68836	-0.006335
1.08097	0.613094	2.69644	0.514623	1.08001	0.016701	2.69566	-0.042426	1.08127	0.04757	2.69668	0.001935
1.0843	0.608318	2.70475	0.511622	1.08334	0.016401	2.70398	-0.043966	1.08459	0.047851	2.705	0.009492
1.08762	0.603958	2.71307	0.50675	1.08666	0.016324	2.7123	-0.046802	1.08792	0.046891	2.71332	0.015007
1.09095	0.601232	2.72139	0.498373	1.08999	0.016543	2.72062	-0.045647	1.09125	0.044588	2.72164	0.018223
1.09428	0.599931	2.72971	0.488972	1.09332	0.016305	2.72894	-0.034575	1.09458	0.042099	2.72995	0.016107
1.0976	0.598685	2.73803	0.482073	1.09665	0.016003	2.73726	-0.026685	1.0979	0.040502	2.73827	0.011738
1.10093	0.597542	2.74635	0.48267	1.09998	0.01569	2.74558	-0.02751	1.10123	0.038654	2.74659	0.008817
1.10426	0.597017	2.75466	0.489062	1.1033	0.015247	2.7539	-0.036581	1.10456	0.036623	2.75491	0.005572
1.10759	0.596668	2.76298	0.49481	1.10663	0.014703	2.76221	-0.040487	1.10789	0.034146	2.76323	0.001331
1.11091	0.596314	2.7713	0.49571	1.10996	0.014228	2.77054	-0.042045	1.11121	0.032702	2.77155	-0.001044
1.11424	0.595688	2.77962	0.492299	1.11329	0.014143	2.77885	-0.047525	1.11454	0.032384	2.77987	-0.006158
1.11757	0.594574	2.78794	0.490592	1.11661	0.014763	2.78717	-0.055265	1.11787	0.032397	2.78818	-0.013267
1.1209	0.593447	2.79626	0.495292	1.11994	0.015318	2.79549	-0.061718	1.1212	0.032736	2.7965	-0.019197
1.12422	0.592504	2.80457	0.50517	1.12327	0.016017	2.80381	-0.068317	1.12452	0.033482	2.80482	-0.023396
1.12755	0.592062	2.81289	0.519538	1.1266	0.017633	2.81213	-0.077117	1.12785	0.034347	2.81314	-0.023239
1.13088	0.591668	2.82121	0.535602	1.12993	0.019557	2.82045	-0.082057	1.13118	0.03608	2.82146	-0.019144
1.1342	0.591406	2.82953	0.548008	1.13325	0.020667	2.82877	-0.078623	1.13451	0.037836	2.82978	-0.014912
1.13753	0.592549	2.83785	0.555922	1.13658	0.019792	2.83709	-0.072965	1.13783	0.039317	2.8381	-0.012903
1.14086	0.59487	2.84617	0.561052	1.13991	0.017157	2.84541	-0.069815	1.14116	0.040706	2.84641	-0.012023
1.14419	0.597394	2.85449	0.565406	1.14324	0.014161	2.85373	-0.073324	1.14449	0.04191	2.85473	-0.015517
1.14751	0.600399	2.8628	0.569351	1.14657	0.010866	2.86205	-0.074198	1.14782	0.042872	2.86305	-0.01878
1.15084	0.603321	2.87112	0.565673	1.14989	0.009228	2.87037	-0.07153	1.15114	0.043757	2.87137	-0.02274
1.15417	0.606236	2.87944	0.555699	1.15322	0.008314	2.87869	-0.071246	1.15447	0.043035	2.87969	-0.026048
1.1575	0.608867	2.88776	0.544765	1.15655	0.008841	2.88701	-0.07795	1.1578	0.042174	2.88801	-0.027554
1.16082	0.611418	2.89608	0.531929	1.15988	0.010194	2.89533	-0.079973	1.16113	0.041548	2.89633	-0.027038
1.16415	0.613977	2.9044	0.520351	1.1632	0.011143	2.90365	-0.079349	1.16445	0.040592	2.90464	-0.029751
1.16748	0.615903	2.91271	0.508286	1.16653	0.011598	2.91197	-0.081155	1.16778	0.039461	2.91296	-0.03462
1.17081	0.616435	2.92103	0.493213	1.16986	0.01064	2.92029	-0.083728	1.17111	0.038529	2.92128	-0.035544
1.17413	0.615633	2.92935	0.477152	1.17319	0.009161	2.92861	-0.0803	1.17444	0.037707	2.9296	-0.031444
1.17746	0.614736	2.93767	0.465284	1.17651	0.007669	2.93693	-0.071628	1.17776	0.036813	2.93792	-0.023863
1.18079	0.615146	2.94599	0.458884	1.17984	0.006132	2.94524	-0.064856	1.18109	0.035055	2.94624	-0.01489
1.18412	0.615556	2.95431	0.45886	1.18317	0.004547	2.95356	-0.068883	1.18442	0.032895	2.95456	-0.006249
1.18744	0.615934	2.96263	0.461625	1.1865	0.003001	2.96188	-0.070748	1.18775	0.031211	2.96287	-0.000308
1.19077	0.616369	2.97094	0.462618	1.18983	0.001818	2.9702	-0.064867	1.19107	0.030329	2.97119	0.003055
1.1941	0.616866	2.97926	0.461448	1.19315	0.001197	2.97852	-0.061827	1.1944	0.029939	2.97951	0.001448
1.19742	0.617384	2.98758	0.456607	1.19648	0.000499	2.98684	-0.065779	1.19773	0.029729	2.98783	-0.001807
1.20075	0.61799	2.9959	0.455694	1.19981	6.9e-05	2.99516	-0.070009	1.20106	0.029658	2.99615	-0.005254
1.20408	0.619376	3.00422	0.462866	1.20314	0.000532	3.00348	-0.071617	1.20438	0.029426	3.00447	-0.005882
1.20741	0.620673	3.01254	0.475082	1.20647	0.001426	3.0118	-0.075187	1.20771	0.02909	3.01279	-0.005469
1.21073	0.621951	3.02085	0.48762	1.20979	0.002296	3.02012	-0.079079	1.21104	0.028421	3.0211	-0.008238
1.21406	0.622827	3.02917	0.497305	1.21312	0.002908	3.02844	-0.078493	1.21437	0.026718	3.02942	-0.013995
1.21739	0.623368	3.03749	0.505305	1.21645	0.003646	3.03676	-0.066381	1.21769	0.024347	3.03774	-0.019083
1.22072	0.6238	3.04581	0.512743	1.21978	0.005129	3.04508	-0.053804	1.22102	0.022001	3.04606	-0.020607
1.22404	0.624021	3.05413	0.520313	1.22311	0.006528	3.0534	-0.049844	1.22435	0.01995	3.05438	-0.018266
1.22737	0.62363	3.06245	0.528064	1.22643	0.007954	3.06172	-0.050924	1.22768	0.018072	3.0627	-0.010896
1.2307	0.622704	3.07077	0.534522	1.22976	0.010373	3.07004	-0.04811	1.231	0.016223	3.07102	1e-05
1.23402	0.621726	3.07908	0.534017	1.23309	0.012636	3.07836	-0.041233	1.23433	0.014088	3.07933	0.007342
1.23735	0.620726	3.0874	0.529816	1.23642	0.013181	3.08668	-0.037431	1.23766	0.013281	3.08765	0.00791
1.24068	0.620007	3.09572	0.525276	1.23974	0.011138	3.095	-0.036952	1.24099	0.013276	3.09597	0.00392
1.24401	0.619381	3.10404	0.519919	1.24307	0.007745	3.10331	-0.039012	1.24431	0.013371	3.10429	0.000704
1.24733	0.618617	3.11236	0.518093	1.2464	0.004876	3.11164	-0.041673	1.24764	0.013917	3.11261	-0.003617
1.25066	0.61828	3.12068	0.515236	1.24973	0.003857	3.11996	-0.045784	1.25097	0.014935	3.12093	-0.007976
1.25399	0.618893	3.12899	0.508868	1.25306	0.004111	3.12827	-0.049754	1.2543	0.016319	3.12925	-0.010084
1.25732	0.619514	3.13731	0.502197	1.25638	0.004429	3.13659	-0.04576	1.25762	0.019087	3.13756	-0.010674
1.26064	0.619096	3.14563	0.496988	1.25971	0.005021	3.14491	-0.040376	1.26095	0.022482	3.14588	-0.0148
1.26397	0.617301	3.15395	0.496062	1.26304	0.00582	3.15323	-0.039801	1.26428	0.025796	3.1542	-0.021408
1.2673	0.615337	3.16227	0.500829	1.26637	0.00662	3.16155	-0.047704	1.26761	0.028521	3.16252	-0.025461
1.27063	0.613231	3.17059	0.506016	1.26969	0.007252	3.16987	-0.055593	1.27093	0.030258	3.17084	-0.027786
1.27395	0.610994	3.1789	0.506039	1.27302	0.007294	3.17819	-0.057895	1.27426	0.031457	3.17916	-0.026576
1.27728	0.608695	3.18722	0.500931	1.27635	0.006688	3.18651	-0.057747	1.27759	0.032269	3.18748	-0.023146
1.28061	0.606398	3.19554	0.491516	1.27968	0.006163	3.19483	-0.060659	1.28092	0.032279	3.19579	-0.015876
1.28394	0.604026	3.20386	0.485941	1.283	0.00573	3.20315	-0.064255	1.28424	0.031752	3.20411	-0.010118
1.28726	0.600888	3.21218	0.48883	1.28633	0.004526	3.21147	-0.069822	1.28757	0.031125	3.21243	-0.008194
1.29059	0.597642	3.2205	0.495581	1.28966	0.003115	3.21979	-0.077569	1.2909	0.029846	3.22075	-0.011929
1.29392	0.59585	3.22881	0.502503	1.29299	0.00214	3.22811	-0.081384	1.29423	0.02845	3.22907	-0.017533
1.29724	0.594807	3.23713	0.507393	1.29632	0.002129	3.23643	-0.077962	1.29756	0.027282	3.23739	-0.021775
1.30057	0.594003	3.24545	0.509854	1.29964	0.002552	3.24475	-0.070068	1.30088	0.02635	3.24571	-0.02453
1.3039	0.593352	3.25377	0.51156	1.30297	0.002857	3.25307	-0.062697	1.30421	0.025577	3.25402	-0.023953
1.30723	0.593039	3.26209	0.516649	1.3063	0.002785	3.26139	-0.065608	1.30754	0.024642	3.26234	-0.024302
1.31055	0.593226	3.27041	0.520969	1.30963	0.002923	3.26971	-0.070156	1.31086	0.023664	3.27066	-0.025628
1.31388	0.593441	3.27873	0.520791	1.31296	0.00306	3.27802	-0.0716	1.31419	0.023138	3.27898	-0.028455
1.31721	0.593184	3.28704	0.516589	1.31628	0.003322	3.28634	-0.071854	1.31752	0.023134	3.2873	-0.029576
1.32054	0.592866	3.29536	0.508475	1.31961	0.004767	3.29466	-0.072797	1.32085	0.023312	3.29562	-0.029986
1.32386	0.592554	3.30368	0.500378	1.32294	0.007257	3.30298	-0.073398	1.32418	0.023426	3.30394	-0.024896
1.32719	0.592353	3.312	0.493821	1.32627	0.009719	3.3113	-0.074524	1.3275	0.023367	3.31225	-0.01571
1.33052	0.592371	3.32032	0.48745	1.32959	0.011563	3.31962	-0.076095	1.33083	0.023148	3.32057	-0.006474
1.33384	0.592564	3.32864	0.480019	1.33292	0.011925	3.32794	-0.077569	1.33416	0.023096	3.32889	0.000783
1.33717	0.592728	3.33696	0.470659	1.33625	0.012135	3.33626	-0.075055	1.33749	0.02349	3.33721	0.005659
1.3405	0.592832	3.34527	0.460202	1.33958	0.011447	3.34458	-0.062895	1.34081	0.022907	3.34553	0.007522
1.34383	0.593913	3.35359	0.454388	1.34291	0.009699	3.3529	-0.051063	1.34414	0.021529	3.35385	0.008904
1.34715	0.595168	3.36191	0.453823	1.34623	0.007772	3.36122	-0.048435	1.34747	0.02017	3.36217	0.010238
1.35048	0.597488	3.37023	0.45554	1.34956	0.00604	3.36954	-0.051321	1.35079	0.019399	3.37048	0.009774
1.35381	0.600364	3.37855	0.457398	1.35289	0.005057	3.37786	-0.052875	1.35412	0.019216	3.3788	0.009173
1.35714	0.603368	3.38687	0.456352	1.35622	0.004344	3.38618	-0.050727	1.35745	0.018881	3.38712	0.007107
1.36046	0.606145	3.39518	0.451567	1.35955	0.003909	3.3945	-0.048337	1.36078	0.018348	3.39544	0.002126
1.36379	0.608148	3.4035	0.446813	1.36287	0.004765	3.40282	-0.047819	1.3641	0.018339	3.40376	-0.003534
1.36712	0.609985	3.41182	0.447063	1.3662	0.005951	3.41114	-0.048114	1.36743	0.018691	3.41208	-0.007456
1.37044	0.611818	3.42014	0.453885	1.36953	0.006936	3.41946	-0.050908	1.37076	0.018975	3.4204	-0.01378
1.37377	0.613512	3.42846	0.465474	1.37286	0.007133	3.42778	-0.054392	1.37409	0.019817	3.42871	-0.015164
1.3771	0.613794	3.43678	0.477974	1.37618	0.005691	3.4361	-0.055034	1.37742	0.021143	3.43703	-0.014003
1.38043	0.613628	3.44509	0.490112	1.37951	0.003583	3.44442	-0.04827	1.38074	0.023341	3.44535	-0.010289
1.38376	0.613481	3.45341	0.501443	1.38284	0.001501	3.45274	-0.038966	1.38407	0.026461	3.45367	-0.009269
1.38708	0.613288	3.46173	0.511413	1.38617	-0.000324	3.46105	-0.034043	1.3874	0.029645	3.46199	-0.00823
1.39041	0.612961	3.47005	0.520607	1.38949	-0.001651	3.46937	-0.037812	1.39072	0.032704	3.47031	-0.010361
1.39374	0.612607	3.47837	0.530285	1.39282	-0.00289	3.47769	-0.042604	1.39405	0.035654	3.47863	-0.012794
1.39706	0.612287	3.48669	0.535678	1.39615	-0.004054	3.48601	-0.044734	1.39738	0.038156	3.48694	-0.016519
1.40039	0.61242	3.495	0.534048	1.39948	-0.004998	3.49433	-0.04714	1.40071	0.040374	3.49526	-0.020037
1.40372	0.612648	3.50332	0.528408	1.40281	-0.005756	3.50265	-0.052578	1.40403	0.041306	3.50358	-0.018571
1.40705	0.613447	3.51164	0.522665	1.40613	-0.00619	3.51097	-0.059786	1.40736	0.041086	3.5119	-0.018937
1.41037	0.614668	3.51996	0.518175	1.40946	-0.004935	3.51929	-0.067399	1.41069	0.040775	3.52022	-0.023824
1.4137	0.615901	3.52828	0.51341	1.41279	-0.003388	3.52761	-0.074591	1.41402	0.040294	3.52854	-0.032606
1.41703	0.616919	3.5366	0.50828	1.41612	-0.001909	3.53593	-0.079633	1.41735	0.039105	3.53686	-0.037197
1.42036	0.617122	3.54492	0.50161	1.41945	-0.000769	3.54425	-0.07852	1.42067	0.037002	3.54517	-0.041964
1.42368	0.617282	3.55323	0.494423	1.42277	0.000744	3.55257	-0.072382	1.424	0.034546	3.55349	-0.040929
1.42701	0.61748	3.56155	0.488561	1.4261	0.003087	3.56089	-0.069054	1.42733	0.032531	3.56181	-0.035066
1.43034	0.617384	3.56987	0.486323	1.42943	0.005509	3.56921	-0.074123	1.43066	0.03087	3.57013	-0.025936
1.43366	0.616083	3.57819	0.488345	1.43276	0.008326	3.57753	-0.08021	1.43398	0.02921	3.57845	-0.022833
1.43699	0.614306	3.58651	0.490573	1.43608	0.010476	3.58585	-0.080162	1.43731	0.027894	3.58677	-0.0207
1.44032	0.612458	3.59483	0.487774	1.43941	0.012367	3.59417	-0.076474	1.44064	0.027472	3.59509	-0.01991
1.44365	0.61079	3.60315	0.480076	1.44274	0.012328	3.60249	-0.077016	1.44397	0.027823	3.6034	-0.016729
1.44697	0.609864	3.61146	0.472837	1.44607	0.010044	3.61081	-0.079802	1.44729	0.028387	3.61172	-0.015837
1.4503	0.609119	3.61978	0.469418	1.4494	0.007099	3.61912	-0.08286	1.45062	0.028824	3.62004	-0.014492
1.45363	0.608306	3.6281	0.471776	1.45272	0.004524	3.62744	-0.08778	1.45395	0.029217	3.62836	-0.010168
1.45696	0.607619	3.63642	0.479396	1.45605	0.003223	3.63576	-0.090765	1.45728	0.029659	3.63668	-0.008215
1.46028	0.606982	3.64474	0.488191	1.45938	0.003313	3.64408	-0.090478	1.4606	0.029589	3.645	-0.011773
1.46361	0.606251	3.65306	0.496334	1.46271	0.003664	3.6524	-0.083949	1.46393	0.028	3.65332	-0.020148
1.46694	0.605363	3.66137	0.503831	1.46603	0.005646	3.66072	-0.07429	1.46726	0.025069	3.66163	-0.023924
1.47027	0.604377	3.66969	0.510748	1.46936	0.007864	3.66904	-0.074216	1.47059	0.022015	3.66995	-0.022081
1.47359	0.603245	3.67801	0.517473	1.47269	0.009918	3.67736	-0.080781	1.47391	0.019902	3.67827	-0.017025
1.47692	0.60135	3.68633	0.523452	1.47602	0.010835	3.68568	-0.08256	1.47724	0.018442	3.68659	-0.01164
1.48025	0.599254	3.69465	0.525321	1.47935	0.009781	3.694	-0.079025	1.48057	0.017015	3.69491	-0.004984
1.48358	0.597165	3.70297	0.522887	1.48267	0.008679	3.70232	-0.075455	1.4839	0.01514	3.70323	-0.002211
1.4869	0.594737	3.71129	0.519258	1.486	0.00769	3.71064	-0.07253	1.48722	0.013935	3.71155	-0.000261
1.49023	0.59154	3.7196	0.513185	1.48933	0.007356	3.71896	-0.071507	1.49055	0.013926	3.71987	0.00074
1.49356	0.587773	3.72792	0.506387	1.49266	0.00544	3.72728	-0.070802	1.49388	0.014094	3.72818	0.001484
1.49688	0.584179	3.73624	0.49956	1.49598	0.003461	3.7356	-0.068493	1.49721	0.014403	3.7365	0.0036
1.50021	0.581409	3.74456	0.490488	1.49931	0.001798	3.74392	-0.065911	1.50053	0.015184	3.74482	0.008496
1.50354	0.579646	3.75288	0.478904	1.50264	0.000881	3.75224	-0.056492	1.50386	0.016269	3.75314	0.010273
1.50687	0.578121	3.76119	0.467187	1.50597	0.000463	3.76056	-0.044128	1.50719	0.018337	3.76146	0.009601
1.51019	0.577576	3.76951	0.458346	1.5093	0.000268	3.76888	-0.037384	1.51052	0.020898	3.76978	0.006201
1.51352	0.577713	3.77783	0.454608	1.51262	0.001203	3.7772	-0.038775	1.51384	0.023053	3.7781	0.002369
1.51685	0.578072	3.78615	0.453586	1.51595	0.0016	3.78552	-0.042436	1.51717	0.025371	3.78641	-0.001528
1.52018	0.57889	3.79447	0.451349	1.51928	0.001949	3.79384	-0.041189	1.5205	0.027654	3.79473	-0.002382
1.5235	0.580307	3.80279	0.448611	1.52261	0.002088	3.80215	-0.038471	1.52383	0.029413	3.80305	-0.000326
1.52683	0.581923	3.81111	0.445425	1.52594	0.003715	3.81047	-0.039026	1.52715	0.030539	3.81137	0.006513
1.53016	0.583493	3.81942	0.443912	1.52926	0.006228	3.81879	-0.042077	1.53048	0.03006	3.81969	0.007599
1.53348	0.584465	3.82774	0.448313	1.53259	0.008758	3.82711	-0.045039	1.53381	0.028494	3.82801	0.00578
1.53681	0.585296	3.83606	0.460295	1.53592	0.011156	3.83543	-0.047081	1.53714	0.027036	3.83633	0.001414
1.54014	0.586151	3.84438	0.476138	1.53925	0.012939	3.84375	-0.048415	1.54046	0.025553	3.84464	-0.004522
1.54347	0.586799	3.8527	0.491139	1.54257	0.014636	3.85207	-0.046443	1.54379	0.024516	3.85296	-0.010576
1.54679	0.587375	3.86102	0.503836	1.5459	0.015004	3.86039	-0.043248	1.54712	0.024196	3.86128	-0.016368
1.55012	0.588027	3.86933	0.515922	1.54923	0.013158	3.86871	-0.042831	1.55045	0.024252	3.8696	-0.017447
1.55345	0.588782	3.87765	0.52756	1.55256	0.010892	3.87703	-0.050591	1.55377	0.024435	3.87792	-0.018707
1.55678	0.58998	3.88597	0.537301	1.55588	0.008692	3.88535	-0.057904	1.5571	0.023961	3.88624	-0.023496
1.5601	0.592019	3.89429	0.54316	1.55921	0.007522	3.89367	-0.060987	1.56043	0.022815	3.89456	-0.032857
1.56343	0.594272	3.90261	0.545147	1.56254	0.008394	3.90199	-0.064963	1.56376	0.021633	3.90287	-0.037375
1.56676	0.596849	3.91093	0.542629	1.56587	0.009482	3.91031	-0.072465	1.56708	0.020819	3.91119	-0.039323
1.57009	0.599983	3.91925	0.538428	1.5692	0.012793	3.91863	-0.079805	1.57041	0.020535	3.91951	-0.034921
1.57341	0.603388	3.92756	0.536057	1.57252	0.015432	3.92695	-0.085021	1.57374	0.020298	3.92783	-0.027291
1.57674	0.606359	3.93588	0.535222	1.57585	0.017826	3.93527	-0.089178	1.57707	0.019962	3.93615	-0.018168
1.58007	0.607977	3.9442	0.533336	1.57918	0.019136	3.94359	-0.090018	1.58039	0.019611	3.94447	-0.014266
1.5834	0.608628	3.95252	0.527172	1.58251	0.019216	3.95191	-0.085973	1.58372	0.019332	3.95279	-0.013032
1.58672	0.609077	3.96084	0.519573	1.58584	0.019006	3.96023	-0.078135	1.58705	0.019375	3.9611	-0.015262
1.59005	0.609493	3.96916	0.513923	1.58916	0.018715	3.96855	-0.074497	1.59038	0.018836	3.96942	-0.0146
1.59338	0.60898	3.97748	0.513002	1.59249	0.017739	3.97686	-0.077044	1.5937	0.017285	3.97774	-0.013008
1.5967	0.607997	3.98579	0.515117	1.59582	0.015443	3.98518	-0.078537	1.59703	0.016317	3.98606	-0.011382
1.60003	0.607128	3.99411	0.518561	1.59915	0.013226	3.9935	-0.075872	1.60036	0.016058	3.99438	-0.010663
1.60336	0.606062	4.00243	0.517682	1.60248	0.012204	4.00182	-0.075302	1.60369	0.015725	4.0027	-0.010109
1.60669	0.604482	4.01075	0.511377	1.6058	0.012348	4.01014	-0.076986	1.60701	0.014863	4.01102	-0.012364
1.61001	0.602819	4.01907	0.505014	1.60913	0.012761	4.01846	-0.078906	1.61034	0.012883	4.01933	-0.017905
1.61334	0.602801	4.02739	0.502958	1.61246	0.013133	4.02678	-0.081332	1.61367	0.01131	4.02765	-0.019235
1.61667	0.603965	4.0357	0.507553	1.61579	0.013304	4.0351	-0.081421	1.617	0.011104	4.03597	-0.013396
1.62	0.605365	4.04402	0.515018	1.61911	0.013315	4.04342	-0.077807	1.62032	0.01149	4.04429	-0.004369
1.62332	0.606871	4.05234	0.521439	1.62244	0.013267	4.05174	-0.071049	1.62365	0.012733	4.05261	0.001529
1.62665	0.608683	4.06066	0.526542	1.62577	0.012461	4.06006	-0.061055	1.62698	0.014171	4.06093	0.005311
1.62998	0.610699	4.06898	0.530844	1.6291	0.012562	4.06838	-0.055046	1.63031	0.015857	4.06925	0.00556
1.63331	0.612603	4.0773	0.533746	1.63243	0.013165	4.0767	-0.05467	1.63363	0.018079	4.07756	0.007582
1.63663	0.61302	4.08561	0.537786	1.63575	0.013915	4.08502	-0.053952	1.63696	0.020386	4.08588	0.00556
1.63996	0.612518	4.09393	0.541977	1.63908	0.014974	4.09334	-0.052792	1.64029	0.022428	4.0942	0.001071
1.64329	0.611892	4.10225	0.540895	1.64241	0.016064	4.10166	-0.053819	1.64362	0.024489	4.10252	-0.003059
1.64661	0.611378	4.11057	0.534041	1.64574	0.017039	4.10998	-0.054743	1.64694	0.026632	4.11084	-0.003867
1.64994	0.610685	4.11889	0.525889	1.64906	0.015821	4.1183	-0.055752	1.65027	0.028822	4.11916	-0.007204
1.65327	0.609791	4.12721	0.517486	1.65239	0.01196	4.12662	-0.057653	1.6536	0.030414	4.12748	-0.011657
1.6566	0.608774	4.13553	0.509632	1.65572	0.007859	4.13493	-0.060142	1.65693	0.030796	4.13579	-0.016265
1.65992	0.607864	4.14384	0.500562	1.65905	0.004236	4.14325	-0.062516	1.66026	0.030659	4.14411	-0.020996
1.66325	0.607874	4.15216	0.48969	1.66237	0.002106	4.15157	-0.060878	1.66358	0.030531	4.15243	-0.025051
1.66658	0.608276	4.16048	0.478559	1.6657	0.000998	4.15989	-0.055652	1.66691	0.03003	4.16075	-0.023953
1.66991	0.608767	4.1688	0.469467	1.66903	0.00016	4.16821	-0.054124	1.67024	0.028873	4.16907	-0.020252
1.67323	0.60936	4.17712	0.463484	1.67236	0.001107	4.17653	-0.057334	1.67356	0.027395	4.17739	-0.013353
1.67656	0.609986	4.18544	0.462983	1.67569	0.002621	4.18485	-0.057806	1.67689	0.026463	4.18571	-0.010838
1.67989	0.610166	4.19375	0.467189	1.67901	0.004104	4.19317	-0.05526	1.68022	0.025854	4.19402	-0.010773
1.68321	0.609152	4.20207	0.469879	1.68234	0.004819	4.20149	-0.056442	1.68355	0.024583	4.20234	-0.012044
1.68654	0.607502	4.21039	0.468429	1.68567	0.004056	4.20981	-0.063345	1.68687	0.02312	4.21066	-0.013672
1.68987	0.605781	4.21871	0.464669	1.689	0.002526	4.21813	-0.071914	1.6902	0.022187	4.21898	-0.016046
1.6932	0.60393	4.22703	0.464548	1.69233	0.00091	4.22645	-0.076642	1.69353	0.022743	4.2273	-0.018197
1.69652	0.600573	4.23535	0.473097	1.69565	-0.000969	4.23477	-0.078842	1.69686	0.024442	4.23562	-0.014982
1.69985	0.596484	4.24367	0.486161	1.69898	-0.002655	4.24309	-0.08243	1.70019	0.025861	4.24394	-0.013811
1.70318	0.592451	4.25198	0.498444	1.70231	-0.004348	4.25141	-0.081183	1.70351	0.026289	4.25225	-0.015937
1.70651	0.588405	4.2603	0.508782	1.70564	-0.004788	4.25973	-0.074742	1.70684	0.025782	4.26057	-0.021812
1.70983	0.584274	4.26862	0.517185	1.70896	-0.003953	4.26805	-0.072214	1.71017	0.025172	4.26889	-0.023451
1.71316	0.58021	4.27694	0.525445	1.71229	-0.002834	4.27637	-0.077135	1.71349	0.024669	4.27721	-0.019165
1.71649	0.577196	4.28526	0.535191	1.71562	-0.002106	4.28469	-0.080749	1.71682	0.023815	4.28553	-0.012133
1.71982	0.575984	4.29357	0.546602	1.71895	-0.002204	4.29301	-0.078221	1.72015	0.022495	4.29385	-0.00573
1.72314	0.575456	4.30189	0.556324	1.72228	-0.002611	4.30133	-0.074604	1.72348	0.021005	4.30217	-0.000621
1.72647	0.575544	4.31021	0.560703	1.7256	-0.003022	4.30964	-0.076861	1.7268	0.019211	4.31048	0.000506
1.7298	0.576147	4.31853	0.558593	1.72893	-0.003645	4.31797	-0.081487	1.73013	0.01733	4.3188	0.001229
1.73313	0.57679	4.32685	0.556431	1.73226	-0.002127	4.32628	-0.083085	1.73346	0.015292	4.32712	-0.001866
1.73645	0.577207	4.33517	0.553986	1.73559	-0.00036	4.3346	-0.084608	1.73679	0.013363	4.33544	-0.005903
1.73978	0.577131	4.34349	0.54982	1.73891	0.001976	4.34292	-0.085024	1.74012	0.012371	4.34376	-0.00783
1.74311	0.577124	4.3518	0.542	1.74224	0.004565	4.35124	-0.079536	1.74344	0.01204	4.35208	-0.006948
1.74643	0.577287	4.36012	0.531754	1.74557	0.006713	4.35956	-0.068585	1.74677	0.012103	4.3604	-0.008674
1.74976	0.577198	4.36844	0.519906	1.7489	0.008709	4.36788	-0.060727	1.7501	0.013059	4.36871	-0.012293
1.75309	0.576844	4.37676	0.508592	1.75223	0.008157	4.3762	-0.061355	1.75343	0.014532	4.37703	-0.01581
1.75642	0.576398	4.38508	0.500805	1.75555	0.005804	4.38452	-0.062954	1.75675	0.01629	4.38535	-0.018687
1.75974	0.576238	4.3934	0.497324	1.75888	0.003435	4.39284	-0.059358	1.76008	0.018436	4.39367	-0.016287
1.76307	0.577038	4.40172	0.494813	1.76221	0.001687	4.40116	-0.056254	1.76341	0.020335	4.40199	-0.013014
1.7664	0.579082	4.41003	0.488868	1.76554	0.001011	4.40948	-0.056115	1.76673	0.021982	4.41031	-0.005715
1.76973	0.581593	4.41835	0.481528	1.76886	0.00066	4.4178	-0.05701	1.77006	0.022271	4.41863	0.002381
1.77305	0.58415	4.42667	0.477525	1.77219	0.000646	4.42612	-0.059075	1.77339	0.020338	4.42695	0.007121
1.77638	0.586748	4.43499	0.481648	1.77552	0.001716	4.43444	-0.060504	1.77672	0.018268	4.43526	0.005828
1.77971	0.589393	4.44331	0.492696	1.77885	0.003111	4.44276	-0.060546	1.78005	0.016281	4.44358	0.002993
1.78303	0.592268	4.45163	0.505375	1.78218	0.004508	4.45108	-0.05749	1.78337	0.014766	4.4519	-1.7e-05
1.78636	0.595328	4.45995	0.514725	1.7855	0.005419	4.4594	-0.047661	1.7867	0.013812	4.46022	-0.001468
1.78969	0.598379	4.46826	0.522064	1.78883	0.004928	4.46772	-0.039566	1.79003	0.012919	4.46854	-0.007656
1.79302	0.601085	4.47658	0.531603	1.79216	0.004006	4.47604	-0.039941	1.79336	0.012025	4.47686	-0.011253
1.79634	0.602575	4.4849	0.540758	1.79549	0.002749	4.48435	-0.042531	1.79668	0.010913	4.48518	-0.012693
1.79967	0.602619	4.49322	0.548813	1.79882	0.000864	4.49267	-0.044091	1.80001	0.009513	4.4935	-0.018207
1.803	0.602149	4.50154	0.552431	1.80214	-0.000333	4.50099	-0.043966	1.80334	0.008136	4.50181	-0.025463
1.80633	0.602101	4.50985	0.548099	1.80547	-0.001498	4.50931	-0.043842	1.80667	0.006924	4.51013	-0.029306
1.80965	0.601812	4.51817	0.540238	1.8088	-0.000776	4.51763	-0.04805	1.80999	0.006021	4.51845	-0.027368
1.81298	0.600932	4.52649	0.528772	1.81213	0.000592	4.52595	-0.054384	1.81332	0.005227	4.52677	-0.01984
1.81631	0.600142	4.53481	0.51823	1.81545	0.002007	4.53427	-0.059079	1.81665	0.004725	4.53509	-0.011931
1.81964	0.600015	4.54313	0.512038	1.81878	0.003462	4.54259	-0.063143	1.81998	0.00481	4.54341	-0.008015
1.82296	0.600643	4.55145	0.506594	1.82211	0.004417	4.55091	-0.064061	1.8233	0.005256	4.55172	-0.007945
1.82629	0.601549	4.55977	0.495577	1.82544	0.004674	4.55923	-0.060702	1.82663	0.005742	4.56004	-0.006805
1.82962	0.602348	4.56808	0.48335	1.82876	0.004906	4.56755	-0.059055	1.82996	0.005988	4.56836	-0.008795
1.83295	0.603321	4.5764	0.473956	1.83209	0.004356	4.57587	-0.061336	1.83329	0.005612	4.57668	-0.011477
1.83627	0.604494	4.58472	0.470814	1.83542	0.006041	4.58419	-0.065639	1.83661	0.005329	4.585	-0.014397
1.8396	0.605332	4.59304	0.475753	1.83875	0.007802	4.59251	-0.068999	1.83994	0.005378	4.59332	-0.01684
1.84293	0.605404	4.60136	0.481172	1.84208	0.009626	4.60083	-0.071348	1.84327	0.004896	4.60164	-0.018308
1.84625	0.604772	4.60968	0.483905	1.8454	0.010898	4.60915	-0.075226	1.8466	0.003647	4.60995	-0.022476
1.84958	0.60383	4.61799	0.483957	1.84873	0.011822	4.61747	-0.080029	1.84992	0.00188	4.61827	-0.028018
1.85291	0.602567	4.62631	0.484408	1.85206	0.012457	4.62579	-0.084645	1.85325	0.000644	4.62659	-0.034524
1.85624	0.601065	4.63463	0.488937	1.85539	0.010245	4.63411	-0.088528	1.85658	0.00157	4.63491	-0.031569
1.85956	0.599535	4.64295	0.498354	1.85872	0.007022	4.64243	-0.091271	1.85991	0.002616	4.64323	-0.027583
1.86289	0.598212	4.65127	0.512149	1.86204	0.003704	4.65074	-0.088986	1.86323	0.003828	4.65155	-0.018132
1.86622	0.596896	4.65959	0.527165	1.86537	0.001255	4.65907	-0.08217	1.86656	0.004919	4.65987	-0.009182
1.86955	0.595369	4.66791	0.53945	1.8687	-0.000299	4.66738	-0.076715	1.86989	0.006033	4.66819	-0.001495
1.87287	0.593665	4.67622	0.549314	1.87203	-0.001651	4.6757	-0.077388	1.87322	0.007629	4.6765	-0.002105
1.8762	0.592027	4.68454	0.558957	1.87536	-0.002244	4.68402	-0.078751	1.87654	0.009666	4.68482	-0.001597
1.87953	0.591375	4.69286	0.570165	1.87868	-0.000731	4.69234	-0.074725	1.87987	0.011597	4.69314	-0.003821
1.88285	0.59137	4.70118	0.57717	1.88201	0.001863	4.70066	-0.070512	1.8832	0.013726	4.70146	-0.007083
1.88618	0.591481	4.7095	0.578597	1.88534	0.004512	4.70898	-0.070029	1.88653	0.016254	4.70978	-0.008902
1.88951	0.591296	4.71782	0.574357	1.88867	0.004762	4.7173	-0.07237	1.88985	0.018802	4.7181	-0.008303
1.89284	0.590733	4.72613	0.567457	1.89199	0.002738	4.72562	-0.07331	1.89318	0.020791	4.72642	-0.009781
1.89616	0.58943	4.73445	0.558764	1.89532	0.000251	4.73394	-0.072501	1.89651	0.021106	4.73473	-0.016054
1.89949	0.586787	4.74277	0.547622	1.89865	-0.001791	4.74226	-0.070595	1.89984	0.020179	4.74305	-0.021578
1.90282	0.58323	4.75109	0.536308	1.90198	-0.003143	4.75058	-0.065942	1.90316	0.019089	4.75137	-0.026285
1.90615	0.579443	4.75941	0.525035	1.90531	-0.004511	4.7589	-0.056634	1.90649	0.017812	4.75969	-0.023614
1.90947	0.575632	4.76773	0.511955	1.90863	-0.005883	4.76722	-0.047553	1.90982	0.01619	4.76801	-0.018728
1.9128	0.571892	4.77604	0.499047	1.91196	-0.005885	4.77554	-0.047478	1.91315	0.014467	4.77633	-0.008895
1.91613	0.568226	4.78436	0.495021	1.91529	-0.004937	4.78386	-0.051937	1.91647	0.01299	4.78465	2e-05
1.91946	0.565152	4.79268	0.492642	1.91862	-0.003869	4.79218	-0.051781	1.9198	0.011985	4.79296	0.006252
1.92278	0.56309	4.801	0.491971	1.92194	-0.003098	4.8005	-0.048308	1.92313	0.010617	4.80128	0.00598
1.92611	0.561685	4.80932	0.490799	1.92527	-0.002714	4.80882	-0.048163	1.92646	0.009017	4.8096	0.004396
1.92944	0.560702	4.81764	0.487859	1.9286	-0.002412	4.81714	-0.052316	1.92978	0.008154	4.81792	0.002981
1.93277	0.560536	4.82596	0.486631	1.93193	-0.002148	4.82545	-0.05511	1.93311	0.008631	4.82624	0.002925
1.93609	0.561126	4.83427	0.488171	1.93525	-0.002278	4.83378	-0.058786	1.93644	0.00986	4.83456	0.000811
1.93942	0.561927	4.84259	0.49173	1.93858	-5.1e-05	4.84209	-0.062578	1.93977	0.010833	4.84288	0.00144
1.94275	0.562438	4.85091	0.499888	1.94191	0.002382	4.85041	-0.064026	1.94309	0.011067	4.85119	-0.001671
1.94607	0.562443	4.85923	0.507766	1.94524	0.005199	4.85873	-0.060556	1.94642	0.010907	4.85951	-0.010281
1.9494	0.562186	4.86755	0.511201	1.94857	0.007452	4.86705	-0.055616	1.94975	0.01072	4.86783	-0.015876
1.95273	0.561743	4.87587	0.518208	1.95189	0.00929	4.87537	-0.057419	1.95308	0.010621	4.87615	-0.019298
1.95606	0.56105	4.88419	0.525649	1.95522	0.010784	4.88369	-0.061935	1.9564	0.010239	4.88447	-0.019931
1.95938	0.560386	4.8925	0.532669	1.95855	0.010277	4.89201	-0.062338	1.95973	0.009318	4.89279	-0.016793
1.96271	0.559846	4.90082	0.537009	1.96188	0.007892	4.90033	-0.059429	1.96306	0.008757	4.90111	-0.009464
1.96604	0.559877	4.90914	0.532458	1.96521	0.005403	4.90865	-0.062092	1.96639	0.008912	4.90942	-0.006147
1.96937	0.560343	4.91746	0.527077	1.96853	0.003082	4.91697	-0.06755	1.96971	0.00867	4.91774	-0.005622
1.97269	0.560738	4.92578	0.522549	1.97186	0.003106	4.92529	-0.07161	1.97304	0.008199	4.92606	-0.008575
1.97602	0.56138	4.9341	0.518039	1.97519	0.003654	4.93361	-0.07585	1.97637	0.007598	4.93438	-0.011769
1.97935	0.563095	4.94241	0.513056	1.97852	0.004867	4.94193	-0.080103	1.9797	0.008262	4.9427	-0.013892
1.98267	0.566108	4.95073	0.505729	1.98185	0.006666	4.95025	-0.080358	1.98302	0.01009	4.95102	-0.017251
1.986	0.569571	4.95905	0.495028	1.98517	0.007869	4.95857	-0.076124	1.98635	0.011859	4.95934	-0.01807
1.98933	0.572796	4.96737	0.486279	1.9885	0.008992	4.96689	-0.073672	1.98968	0.013659	4.96765	-0.015936
1.99266	0.575874	4.97569	0.481144	1.99183	0.009618	4.97521	-0.077859	1.99301	0.015806	4.97597	-0.01617
1.99598	0.578999	4.98401	0.47995	1.99516	0.008859	4.98353	-0.084531	1.99633	0.018401	4.98429	-0.021705
1.99931	0.58189	4.99233	0.485745	1.99848	0.007939	4.99185	-0.087334	1.99966	0.022081	4.99261	-0.027181
2.00264	0.583929	5.00064	0.49096	2.00181	0.006474	5.00016	-0.085257	2.00299	0.025561	5.00093	-0.024597
2.00597	0.585178	5.00896	0.492976	2.00514	0.004791	5.00848	-0.085286	2.00632	0.028705	5.00925	-0.01759
2.00929	0.586234	5.01728	0.491823	2.00847	0.003377	5.0168	-0.087467	2.00964	0.031254	5.01757	-0.005839
2.01262	0.587017	5.0256	0.493	2.0118	0.002108	5.02512	-0.088732	2.01297	0.032484	5.02588	0.003557
2.01595	0.587038	5.03392	0.501861	2.01512	0.001499	5.03344	-0.090359	2.0163	0.032806	5.0342	0.009776
2.01928	0.586553	5.04223	0.514304	2.01845	0.001601	5.04176	-0.093128	2.01963	0.032715	5.04252	0.011241
2.0226	0.586831	5.05055	0.525796	2.02178	0.001783	5.05008	-0.09082	2.02295	0.031572	5.05084	0.011043
2.02593	0.588239	5.05887	0.533217	2.02511	0.00237	5.0584	-0.082148	2.02628	0.030891	5.05916	0.008062
2.02926	0.590064	5.06719	0.540806	2.02843	0.002825	5.06672	-0.07548	2.02961	0.030284	5.06748	0.004554
2.03259	0.592072	5.07551	0.548719	2.03176	0.00301	5.07504	-0.073477	2.03294	0.029303	5.0758	0.004852
2.03591	0.594481	5.08383	0.556329	2.03509	0.002985	5.08336	-0.074813	2.03627	0.027852	5.08411	0.003977
2.03924	0.597365	5.09215	0.562817	2.03842	0.002824	5.09168	-0.073343	2.03959	0.026209	5.09243	0.00126
2.04257	0.600437	5.10046	0.564277	2.04175	0.003827	5.1	-0.070222	2.04292	0.024881	5.10075	-0.005424
2.04589	0.6029	5.10878	0.561487	2.04507	0.005004	5.10832	-0.070607	2.04625	0.024039	5.10907	-0.010067
2.04922	0.604227	5.1171	0.554596	2.0484	0.006638	5.11664	-0.073988	2.04957	0.022261	5.11739	-0.014063
2.05255	0.604963	5.12542	0.546918	2.05173	0.008189	5.12496	-0.074594	2.0529	0.020576	5.12571	-0.014466
2.05588	0.605636	5.13374	0.537582	2.05506	0.009665	5.13328	-0.075275	2.05623	0.019535	5.13403	-0.012965
2.0592	0.606027	5.14206	0.527148	2.05838	0.010374	5.1416	-0.076031	2.05956	0.019316	5.14234	-0.004934
2.06253	0.605962	5.15037	0.512094	2.06171	0.009591	5.14992	-0.071896	2.06289	0.019407	5.15066	0.001813
2.06586	0.605666	5.15869	0.499594	2.06504	0.007679	5.15824	-0.063634	2.06621	0.019054	5.15898	0.004107
2.06919	0.605267	5.16701	0.488901	2.06837	0.00556	5.16655	-0.056563	2.06954	0.018102	5.1673	0.002428
2.07251	0.60495	5.17533	0.481517	2.0717	0.002951	5.17488	-0.057095	2.07287	0.01729	5.17562	-1.5e-05
2.07584	0.604819	5.18365	0.479981	2.07502	0.000692	5.18319	-0.062652	2.07619	0.016789	5.18394	-0.004039
2.07917	0.604758	5.19197	0.481711	2.07835	-0.001469	5.19151	-0.06223	2.07952	0.016991	5.19226	-0.008393
2.0825	0.605021	5.20029	0.48028	2.08168	-0.002237	5.19983	-0.059045	2.08285	0.016011	5.20057	-0.010011
2.08582	0.605633	5.2086	0.474277	2.08501	-0.00149	5.20815	-0.059952	2.08618	0.014563	5.20889	-0.012882
2.08915	0.606134	5.21692	0.469784	2.08833	-8.7e-05	5.21647	-0.065558	2.0895	0.0134	5.21721	-0.017419
2.09248	0.605973	5.22524	0.469617	2.09166	0.001234	5.22479	-0.071003	2.09283	0.012911	5.22553	-0.025077
2.0958	0.60535	5.23356	0.474661	2.09499	0.001942	5.23311	-0.076955	2.09616	0.013129	5.23385	-0.032113
2.09913	0.604771	5.24188	0.478038	2.09832	0.001964	5.24143	-0.082996	2.09949	0.013024	5.24217	-0.03598
2.10246	0.603822	5.2502	0.481761	2.10164	0.001878	5.24975	-0.085948	2.10282	0.0122	5.25049	-0.034554
2.10579	0.601692	5.25851	0.484972	2.10497	0.001075	5.25807	-0.082854	2.10614	0.012685	5.2588	-0.028656
2.10911	0.598598	5.26683	0.489177	2.1083	-0.000379	5.26639	-0.075865	2.10947	0.013529	5.26712	-0.022056
2.11244	0.595276	5.27515	0.497333	2.11163	-0.002099	5.27471	-0.076146	2.1128	0.01503	5.27544	-0.019025
2.11577	0.591535	5.28347	0.506495	2.11496	-0.003169	5.28303	-0.082765	2.11612	0.017251	5.28376	-0.020547
2.1191	0.587364	5.29179	0.518842	2.11829	-0.003114	5.29135	-0.085576	2.11945	0.019776	5.29208	-0.020087
2.12242	0.583098	5.30011	0.528813	2.12161	-0.00248	5.29967	-0.084162	2.12278	0.022517	5.3004	-0.019801
2.12575	0.57934	5.30842	0.527351	2.12494	-0.001785	5.30799	-0.084763	2.12611	0.02587	5.30872	-0.02031
2.12908	0.576689	5.31674	0.526641	2.12827	-0.001285	5.31631	-0.087464	2.12944	0.02837	5.31703	-0.016659
2.1324	0.574725	5.32506	0.526698	2.1316	-0.001257	5.32463	-0.09038	2.13276	0.030712	5.32535	-0.015908
2.13573	0.573067	5.33338	0.525684	2.13492	-0.001369	5.33294	-0.092393	2.13609	0.032241	5.33367	-0.016639
2.13906	0.571951	5.3417	0.522671	2.13825	-0.001567	5.34126	-0.092496	2.13942	0.032939	5.34199	-0.02111
2.14239	0.571057	5.35002	0.517098	2.14158	-0.001121	5.34959	-0.09136	2.14275	0.033354	5.35031	-0.024912
2.14571	0.570285	5.35834	0.506857	2.14491	0.000187	5.3579	-0.087992	2.14607	0.033493	5.35863	-0.02734
2.14904	0.569938	5.36665	0.500738	2.14824	0.001665	5.36622	-0.082357	2.1494	0.033481	5.36695	-0.024409
2.15237	0.570071	5.37497	0.497134	2.15156	0.003282	5.37454	-0.08242	2.15273	0.034189	5.37526	-0.018658
2.1557	0.570328	5.38329	0.497574	2.15489	0.005433	5.38286	-0.086054	2.15605	0.034747	5.38358	-0.005946
2.15902	0.570325	5.39161	0.509518	2.15822	0.007697	5.39118	-0.087547	2.15938	0.034394	5.3919	0.002454
2.16235	0.569786	5.39993	0.515218	2.16155	0.009241	5.3995	-0.084071	2.16271	0.03278	5.40022	0.004907
2.16568	0.568984	5.40825	0.516983	2.16487	0.009044	5.40782	-0.081264	2.16604	0.030966	5.40854	0.008139
2.16901	0.568227	5.41657	0.516582	2.1682	0.007773	5.41614	-0.080617	2.16936	0.029042	5.41686	0.010551
2.17233	0.567922	5.42488	0.517498	2.17153	0.005741	5.42446	-0.081497	2.17269	0.026824	5.42518	0.011882
2.17566	0.568508	5.4332	0.521737	2.17486	0.002605	5.43278	-0.081873	2.17602	0.0244	5.43349	0.011258
2.17899	0.569658	5.44152	0.526791	2.17819	-0.000243	5.4411	-0.082468	2.17935	0.022201	5.44181	0.011998
2.18232	0.570746	5.44984	0.5288	2.18151	-0.003011	5.44942	-0.078461	2.18268	0.021446	5.45013	0.011249
2.18564	0.572078	5.45816	0.528041	2.18484	-0.003158	5.45774	-0.068017	2.186	0.021911	5.45845	0.008347
2.18897	0.573915	5.46647	0.521953	2.18817	-0.001495	5.46606	-0.056192	2.18933	0.022346	5.46677	-0.001014
2.1923	0.57595	5.47479	0.516061	2.1915	0.000579	5.47438	-0.053212	2.19266	0.022503	5.47509	-0.009682
2.19562	0.578457	5.48311	0.518129	2.19482	0.002331	5.4827	-0.056955	2.19599	0.021951	5.48341	-0.015741
2.19895	0.581466	5.49143	0.526626	2.19815	0.002812	5.49102	-0.05839	2.19931	0.020991	5.49172	-0.017578
2.20228	0.584659	5.49975	0.536557	2.20148	0.002205	5.49934	-0.056082	2.20264	0.020143	5.50004	-0.014684
2.20561	0.588129	5.50807	0.544172	2.20481	0.001398	5.50765	-0.057546	2.20597	0.019518	5.50836	-0.006188
2.20893	0.591583	5.51639	0.544608	2.20813	0.000193	5.51598	-0.061953	2.2093	0.018025	5.51668	-0.002655
2.21226	0.594476	5.5247	0.542758	2.21146	-0.000961	5.52429	-0.063666	2.21262	0.016557	5.525	-0.003889
2.21559	0.596726	5.53302	0.538929	2.21479	-0.002075	5.53261	-0.067344	2.21595	0.01534	5.53332	-0.007583
2.21892	0.597377	5.54134	0.534383	2.21812	-0.002978	5.54093	-0.073054	2.21928	0.014885	5.54164	-0.009565
2.22224	0.596965	5.54966	0.531936	2.22145	-0.003545	5.54925	-0.076469	2.22261	0.01471	5.54995	-0.009754
2.22557	0.596441	5.55798	0.523985	2.22477	-0.003979	5.55757	-0.071789	2.22593	0.014049	5.55827	-0.007145
2.2289	0.5962	5.5663	0.513013	2.2281	-0.004373	5.56589	-0.067466	2.22926	0.012589	5.56659	-0.005993
2.23223	0.595989	5.57461	0.499856	2.23143	-0.004311	5.57421	-0.069315	2.23259	0.011712	5.57491	-0.005538
2.23555	0.59539	5.58293	0.489824	2.23476	-0.004208	5.58253	-0.077603	2.23592	0.010945	5.58323	-0.007889
2.23888	0.595141	5.59125	0.483001	2.23809	-0.004125	5.59085	-0.081313	2.23924	0.010948	5.59155	-0.01593
2.24221	0.595835	5.59957	0.479217	2.24141	-0.004305	5.59917	-0.082613	2.24257	0.011824	5.59987	-0.021495
2.24553	0.597252	5.60789	0.473717	2.24474	-0.004025	5.60749	-0.08602	2.2459	0.012975	5.60818	-0.019405
2.24886	0.598892	5.61621	0.468574	2.24807	-0.003359	5.61581	-0.090701	2.24923	0.014973	5.6165	-0.01049
2.25219	0.600699	5.62453	0.465458	2.2514	-0.002489	5.62413	-0.093577	2.25255	0.018186	5.62482	0.000381
2.25552	0.60246	5.63284	0.464644	2.25473	-0.000591	5.63245	-0.09766	2.25588	0.021498	5.63314	0.00561
2.25884	0.603955	5.64116	0.469617	2.25805	0.002652	5.64077	-0.10248	2.25921	0.024683	5.64146	0.006285
2.26217	0.605193	5.64948	0.475326	2.26138	0.006214	5.64909	-0.10327	2.26254	0.026979	5.64978	0.006909
2.2655	0.606047	5.6578	0.478878	2.26471	0.009205	5.65741	-0.099538	2.26586	0.02797	5.6581	0.005731
2.26883	0.606956	5.66612	0.478506	2.26804	0.009399	5.66573	-0.093465	2.26919	0.028752	5.66641	0.004258
2.27215	0.607662	5.67444	0.475833	2.27136	0.008351	5.67405	-0.092378	2.27252	0.02861	5.67473	0.00362
2.27548	0.607651	5.68276	0.480925	2.27469	0.006687	5.68236	-0.097253	2.27585	0.027833	5.68305	0.005768
2.27881	0.606912	5.69107	0.493076	2.27802	0.004331	5.69069	-0.098175	2.27917	0.027171	5.69137	0.004976
2.28213	0.605972	5.69939	0.509418	2.28135	0.002321	5.699	-0.095435	2.2825	0.026378	5.69969	-7.2e-05
2.28546	0.605268	5.70771	0.523376	2.28468	0.000484	5.70732	-0.095602	2.28583	0.025008	5.70801	-0.008534
2.28879	0.604627	5.71603	0.530315	2.288	0.00042	5.71564	-0.097123	2.28916	0.023144	5.71633	-0.012528
2.29212	0.603484	5.72435	0.534138	2.29133	0.0014	5.72396	-0.096866	2.29248	0.021336	5.72464	-0.015545
2.29544	0.602303	5.73266	0.537636	2.29466	0.002583	5.73228	-0.096033	2.29581	0.019892	5.73296	-0.012864
2.29877	0.601622	5.74098	0.538678	2.29799	0.003682	5.7406	-0.095846	2.29914	0.018489	5.74128	-0.005135
2.3021	0.602259	5.7493	0.540354	2.30131	0.004443	5.74892	-0.092846	2.30247	0.017062	5.7496	0.004995
2.30543	0.603382	5.75762	0.542641	2.30464	0.004906	5.75724	-0.086604	2.30579	0.015966	5.75792	0.006224
2.30875	0.604086	5.76594	0.536714	2.30797	0.005228	5.76556	-0.077196	2.30912	0.015934	5.76624	0.004969
2.31208	0.604041	5.77426	0.530831	2.3113	0.004852	5.77388	-0.074124	2.31245	0.0171	5.77456	0.005316
2.31541	0.603566	5.78258	0.525059	2.31462	0.003807	5.7822	-0.074498	2.31578	0.018293	5.78288	0.006059
2.31874	0.602444	5.79089	0.523152	2.31795	0.002608	5.79052	-0.073372	2.3191	0.019673	5.79119	0.006675
2.32206	0.599608	5.79921	0.527541	2.32128	0.00212	5.79884	-0.069348	2.32243	0.020495	5.79951	0.004743
2.32539	0.595728	5.80753	0.530587	2.32461	0.002512	5.80716	-0.069659	2.32576	0.02111	5.80783	0.00431
2.32872	0.591625	5.81585	0.529593	2.32794	0.00326	5.81548	-0.069527	2.32909	0.021685	5.81615	0.003023
2.33204	0.587622	5.82417	0.528486	2.33126	0.003982	5.8238	-0.067168	2.33241	0.021542	5.82447	-0.000917
2.33537	0.583533	5.83249	0.530678	2.33459	0.004326	5.83212	-0.065348	2.33574	0.020204	5.83279	-0.008081
2.3387	0.5792	5.8408	0.533815	2.33792	0.004146	5.84044	-0.062591	2.33907	0.01885	5.8411	-0.008639
2.34203	0.575229	5.84912	0.539016	2.34125	0.003828	5.84875	-0.057042	2.3424	0.017298	5.84942	-0.006354
2.34535	0.572226	5.85744	0.539262	2.34457	0.003312	5.85708	-0.047713	2.34572	0.016394	5.85774	-0.002419
2.34868	0.569746	5.86576	0.536346	2.3479	0.003205	5.8654	-0.039742	2.34905	0.015545	5.86606	0.003164
2.35201	0.567515	5.87408	0.52861	2.35123	0.003381	5.87371	-0.041041	2.35238	0.014495	5.87438	0.007177
2.35534	0.566038	5.8824	0.520817	2.35456	0.003868	5.88203	-0.047163	2.35571	0.013566	5.8827	0.008569
2.35866	0.565475	5.89072	0.523012	2.35789	0.005253	5.89035	-0.049959	2.35903	0.013496	5.89102	0.00924
2.36199	0.565295	5.89903	0.530238	2.36121	0.007783	5.89867	-0.05143	2.36236	0.013557	5.89934	0.006852
2.36532	0.564995	5.90735	0.539204	2.36454	0.010586	5.90699	-0.057757	2.36569	0.014952	5.90765	0.002059
2.36865	0.56431	5.91567	0.542415	2.36787	0.012366	5.91531	-0.066424	2.36902	0.017155	5.91597	-0.002095
2.37197	0.563221	5.92399	0.538916	2.3712	0.012051	5.92363	-0.074458	2.37234	0.0194	5.92429	-0.005082
2.3753	0.562226	5.93231	0.534657	2.37453	0.010978	5.93195	-0.079966	2.37567	0.022131	5.93261	-0.009215
2.37863	0.561522	5.94063	0.53085	2.37785	0.009043	5.94027	-0.086328	2.379	0.025445	5.94093	-0.014948
2.38196	0.561018	5.94895	0.527021	2.38118	0.006443	5.94859	-0.089666	2.38233	0.028596	5.94925	-0.022082
2.38528	0.560549	5.95726	0.526022	2.38451	0.003808	5.95691	-0.084187	2.38565	0.031568	5.95757	-0.028513
2.38861	0.560127	5.96558	0.52279	2.38784	0.001615	5.96523	-0.078884	2.38898	0.032736	5.96588	-0.031099
2.39194	0.560017	5.9739	0.511169	2.39116	0.000854	5.97355	-0.079342	2.39231	0.033119	5.9742	-0.025956
2.39526	0.56034	5.98222	0.498124	2.39449	0.001212	5.98187	-0.08564	2.39564	0.033444	5.98252	-0.016046
2.39859	0.560853	5.99054	0.490541	2.39782	0.001822	5.99019	-0.084893	2.39897	0.032863	5.99084	-0.005612
2.40192	0.562442	5.99886	0.485625	2.40115	0.002345	5.99851	-0.081758	2.40229	0.03119	5.99916	-0.002369
2.40525	0.565623	6.00717	0.486485	2.40448	0.002138	6.00683	-0.080347	2.40562	0.029399	6.00748	-0.000677
2.40857	0.569145	6.01549	0.483619	2.4078	0.001272	6.01515	-0.084418	2.40895	0.027617	6.0158	0.001761
2.4119	0.572681	6.02381	0.479369	2.41113	0.000235	6.02346	-0.081175	2.41228	0.025831	6.02412	0.004419
2.41523	0.576133	6.03213	0.476528	2.41446	-0.000764	6.03179	-0.060615	2.4156	0.023953	6.03243	-0.002932
2.41856	0.579419	6.04045	0.475881	2.41779	-0.001534	6.0401	-0.055757	2.41893	0.0221	6.04075	-0.006642
2.42188	0.582193	6.04877	0.478752	2.42111	-0.002215	6.04842	-0.059219	2.42226	0.02063	6.04907	-0.003823
2.42521	0.583398	6.05708	0.484742	2.42444	-0.002662	6.05674	-0.058465	2.42558	0.019581	6.05739	0.002254
2.42854	0.583597	6.0654	0.490391	2.42777	-0.002807	6.06506	-0.056046	2.42891	0.018595	6.06571	0.012337
2.43187	0.583723	6.07372	0.490832	2.4311	-0.00283	6.07338	-0.055452	2.43224	0.017579	6.07403	0.020715
2.43519	0.583547	6.08204	0.489318	2.43443	-0.002628	6.0817	-0.058731	2.43557	0.016757	6.08235	0.024609
2.43852	0.582686	6.09036	0.492553	2.43775	-0.002428	6.09002	-0.06166	2.4389	0.016782	6.09066	0.023888
2.44185	0.581481	6.09868	0.504664	2.44108	-0.002595	6.09834	-0.067524	2.44222	0.016821	6.09898	0.022824
2.44517	0.580509	6.107	0.522443	2.44441	-0.002974	6.10666	-0.070679	2.44555	0.016985	6.1073	0.023532
2.4485	0.580209	6.11531	0.535811	2.44774	-0.003929	6.11498	-0.070654	2.44888	0.015921	6.11562	0.021878
2.45183	0.580117	6.12363	0.544377	2.45106	-0.0042	6.1233	-0.065739	2.45221	0.014555	6.12394	0.017855
2.45516	0.580213	6.13195	0.549104	2.45439	-0.004025	6.13162	-0.056945	2.45553	0.013446	6.13226	0.012281
2.45848	0.580895	6.14027	0.551135	2.45772	-0.003606	6.13994	-0.059087	2.45886	0.01217	6.14058	0.005697
2.46181	0.581798	6.14859	0.553546	2.46105	-0.002163	6.14826	-0.064029	2.46219	0.009866	6.14889	-0.003181
2.46514	0.582583	6.15691	0.555873	2.46438	0.000133	6.15658	-0.065273	2.46551	0.007577	6.15721	-0.011126
2.46847	0.583094	6.16522	0.557285	2.4677	0.002786	6.1649	-0.061213	2.46884	0.005763	6.16553	-0.015585
2.47179	0.582904	6.17354	0.552233	2.47103	0.005612	6.17322	-0.061685	2.47217	0.005555	6.17385	-0.013985
2.47512	0.582743	6.18186	0.544324	2.47436	0.00736	6.18154	-0.066769	2.4755	0.005488	6.18217	-0.006942
2.47845	0.582403	6.19018	0.533971	2.47769	0.008555	6.18986	-0.073832	2.47883	0.004639	6.19049	-0.003837
2.48177	0.581271	6.1985	0.527555	2.48102	0.00819	6.19817	-0.080302	2.48215	0.004147	6.19881	-0.006818
2.4851	0.579283	6.20682	0.525477	2.48434	0.00675	6.2065	-0.08406	2.48548	0.004505	6.20712	-0.010409
2.48843	0.577136	6.21514	0.522752	2.48767	0.005182	6.21481	-0.084392	2.48881	0.005038	6.21544	-0.012174
2.49176	0.574933	6.22345	0.516364	2.491	0.004123	6.22313	-0.076765	2.49214	0.00615	6.22376	-0.013173
2.49508	0.572613	6.23177	0.507374	2.49433	0.004074	6.23145	-0.067472	2.49546	0.007215	6.23208	-0.015224
2.49841	0.570226	6.24009	0.501649	2.49765	0.004429	6.23977	-0.065995	2.49879	0.008316	6.2404	-0.016002
2.50174	0.567866	6.24841	0.499052	2.50098	0.004791	6.24809	-0.068343	2.50212	0.01157	6.24872	-0.015486
2.50507	0.566017	6.25673	0.498654	2.50431	0.005286	6.25641	-0.069394	2.50544	0.015156	6.25704	-0.015419
2.50839	0.565534	6.26504	0.500466	2.50764	0.005647	6.26473	-0.066024	2.50877	0.018552	6.26535	-0.019299
2.51172	0.565273	6.27336	0.499157	2.51097	0.00588	6.27305	-0.064866	2.5121	0.020932	6.27367	-0.020872
2.51505	0.565033	6.28168	0.495819	2.51429	0.005794	6.28137	-0.068219	2.51543	0.021548	6.28199	-0.019564
2.51838	0.564915	6.29	0.491715	2.51762	0.005083	6.28969	-0.076652	2.51876	0.022255	6.29031	-0.014688
2.5217	0.564925	6.29832	0.495421	2.52095	0.003959	6.29801	-0.081744	2.52208	0.022932	6.29863	-0.006118
2.52503	0.564263	6.30664	0.50546	2.52428	0.002859	6.30633	-0.086699	2.52541	0.022349	6.30695	0.005805
2.52836	0.561351	6.31496	0.517381	2.5276	0.002889	6.31465	-0.090906	2.52874	0.021491	6.31527	0.013731
2.53168	0.55766	6.32327	0.518911	2.53093	0.004078	6.32297	-0.089249	2.53207	0.020611	6.32358	0.016817
2.53501	0.554049	6.33159	0.517955	2.53426	0.005583	6.33129	-0.086501	2.53539	0.020087	6.3319	0.018307
2.53834	0.550783	6.33991	0.516768	2.53759	0.006952	6.33961	-0.089467	2.53872	0.019574	6.34022	0.019126
2.54167	0.547281	6.34823	0.512051	2.54092	0.007952	6.34793	-0.096792	2.54205	0.018736	6.34854	0.019679
2.54499	0.543267	6.35655	0.512349	2.54424	0.008664	6.35625	-0.097948	2.54538	0.018045	6.35686	0.019626
2.54832	0.539204	6.36487	0.511049	2.54757	0.009206	6.36456	-0.09638	2.5487	0.018068	6.36518	0.020883
2.55165	0.535227	6.37319	0.506391	2.5509	0.009242	6.37289	-0.094806	2.55203	0.017701	6.3735	0.021827
2.55498	0.532016	6.3815	0.499356	2.55423	0.008586	6.3812	-0.098606	2.55536	0.017324	6.38181	0.020075
2.5583	0.529089	6.38982	0.490943	2.55755	0.007674	6.38952	-0.100678	2.55869	0.016203	6.39013	0.014709
2.56163	0.527493	6.39814	0.483609	2.56088	0.007003	6.39784	-0.100538	2.56201	0.015594	6.39845	0.013238
2.56496	0.527188	6.40646	0.4854	2.56421	0.007977	6.40616	-0.099101	2.56534	0.01554	6.40677	0.013764
2.56829	0.527265	6.41478	0.488351	2.56754	0.010224	6.41448	-0.095999	2.56867	0.015772	6.41509	0.018246
2.57161	0.527575	6.4231	0.488487	2.57087	0.012446	6.4228	-0.084889	2.572	0.016518	6.42341	0.026115
2.57494	0.528406	6.43142	0.48765	2.57419	0.013754	6.43112	-0.074861	2.57532	0.01665	6.43173	0.033835
2.57827	0.52931	6.43973	0.484353	2.57752	0.0139	6.43944	-0.073571	2.57865	0.016781	6.44004	0.033963
2.5816	0.530131	6.44805	0.487779	2.58085	0.013572	6.44776	-0.078249	2.58198	0.017323	6.44836	0.029727
2.58492	0.530652	6.45637	0.497552	2.58418	0.012289	6.45608	-0.075106	2.58531	0.015762	6.45668	0.025016
2.58825	0.530999	6.46469	0.507039	2.58751	0.010315	6.4644	-0.070093	2.58863	0.013471	6.465	0.019643
2.59158	0.53133	6.47301	0.51289	2.59083	0.008261	6.47272	-0.068725	2.59196	0.010739	6.47332	0.014011
2.5949	0.531691	6.48133	0.519726	2.59416	0.00717	6.48104	-0.072234	2.59529	0.008461	6.48164	0.007421
2.59823	0.532094	6.48964	0.527423	2.59749	0.007485	6.48936	-0.075375	2.59862	0.008039	6.48996	0.003048
2.60156	0.532505	6.49796	0.537891	2.60082	0.008546	6.49768	-0.077616	2.60194	0.007605	6.49827	-0.001215
2.60489	0.533084	6.50628	0.551952	2.60414	0.009761	6.506	-0.079877	2.60527	0.006953	6.50659	-0.008549
2.60821	0.534902	6.5146	0.564289	2.60747	0.010863	6.51432	-0.075213	2.6086	0.007543	6.51491	-0.017239
2.61154	0.539017	6.52292	0.572439	2.6108	0.01097	6.52264	-0.065531	2.61193	0.008228	6.52323	-0.01867
2.61487	0.543278	6.53124	0.572782	2.61413	0.010462	6.53096	-0.053564	2.61525	0.010156	6.53155	-0.014618
2.6182	0.547687	6.53955	0.56938	2.61746	0.008881	6.53927	-0.056646	2.61858	0.012586	6.53987	-0.008135
2.62152	0.551805	6.54787	0.562502	2.62078	0.006519	6.5476	-0.062128	2.62191	0.014735	6.54819	0.000144
2.62485	0.555453	6.55619	0.557827	2.62411	0.004172	6.55591	-0.063551	2.62524	0.016903	6.5565	0.007587
2.62818	0.55878	6.56451	0.552234	2.62744	0.002434	6.56423	-0.062009	2.62856	0.019052	6.56482	0.011314
2.63151	0.56108	6.57283	0.540036	2.63077	0.002022	6.57255	-0.066373	2.63189	0.020476	6.57314	0.01319
2.63483	0.563495	6.58115	0.526359	2.63409	0.002527	6.58087	-0.069804	2.63522	0.021879	6.58146	0.013184
2.63816	0.565813	6.58946	0.514248	2.63742	0.00322	6.58919	-0.073553	2.63855	0.021645	6.58978	0.012304
2.64149	0.567174	6.59778	0.506101	2.64075	0.004459	6.59751	-0.079501	2.64187	0.021543	6.5981	0.012005
2.64481	0.566927	6.6061	0.500996	2.64408	0.005831	6.60583	-0.08495	2.6452	0.021756	6.60642	0.011654
2.64814	0.566045	6.61442	0.497059	2.64741	0.006998	6.61415	-0.086792	2.64853	0.021587	6.61473	0.0106
2.65147	0.565686	6.62274	0.48914	2.65073	0.007761	6.62247	-0.079829	2.65186	0.020215	6.62305	0.008234
2.6548	0.566507	6.63106	0.485329	2.65406	0.008197	6.63079	-0.072531	2.65518	0.018152	6.63137	0.005284
2.65812	0.566815	6.63938	0.483435	2.65739	0.008873	6.63911	-0.077744	2.65851	0.016114	6.63969	0.002604
2.66145	0.567242	6.64769	0.480786	2.66072	0.009769	6.64743	-0.083471	2.66184	0.015633	6.64801	0.002496
2.66478	0.568332	6.65601	0.482136	2.66405	0.01093	6.65575	-0.082485	2.66517	0.015026	6.65633	0.007143
2.66811	0.569959	6.66433	0.488549	2.66737	0.01313	6.66407	-0.080616	2.66849	0.014339	6.66465	0.016154
2.67143	0.571637	6.67265	0.492744	2.6707	0.01596	6.67239	-0.084903	2.67182	0.013813	6.67296	0.027015
2.67476	0.573004	6.68097	0.496612	2.67403	0.018214	6.68071	-0.090731	2.67515	0.013877	6.68128	0.034776
2.67809	0.573868	6.68929	0.506442	2.67736	0.018904	6.68903	-0.096675	2.67848	0.014484	6.6896	0.037109
2.68141	0.574695	6.6976	0.51955	2.68068	0.018276	6.69735	-0.099559	2.6818	0.015072	6.69792	0.036933
2.68474	0.575211	6.70592	0.534211	2.68401	0.017081	6.70567	-0.099707	2.68513	0.015214	6.70624	0.035688
2.68807	0.574084	6.71424	0.543059	2.68734	0.015089	6.71399	-0.098782	2.68846	0.015548	6.71456	0.033088
2.6914	0.572054	6.72256	0.5455	2.69067	0.012617	6.72231	-0.088773	2.69179	0.015897	6.72288	0.028636
2.69472	0.570021	6.73088	0.544722	2.694	0.010139	6.73062	-0.079738	2.69511	0.016605	6.73119	0.024148
2.69805	0.568521	6.7392	0.544597	2.69732	0.008682	6.73894	-0.080711	2.69844	0.016291	6.73951	0.018261
2.70138	0.567467	6.74751	0.541425	2.70065	0.009263	6.74726	-0.085152	2.70177	0.015115	6.74783	0.009344
2.70471	0.566185	6.75583	0.537855	2.70398	0.010978	6.75558	-0.08073	2.7051	0.013954	6.75615	-0.000721
2.70803	0.564882	6.76415	0.531755	2.70731	0.012819	6.7639	-0.075588	2.70843	0.012919	6.76447	-0.008208
2.71136	0.56364	6.77247	0.520327	2.71063	0.014101	6.77222	-0.07421	2.71175	0.011808	6.77279	-0.011649
2.71469	0.563517	6.78079	0.511515	2.71396	0.014157	6.78054	-0.076947	2.71508	0.010672	6.78111	-0.008945
2.71802	0.563309	6.78911	0.507671	2.71729	0.013601	6.78886	-0.08111	2.71841	0.009312	6.78942	-0.002007
2.72134	0.562661	6.79742	0.506061	2.72062	0.012222	6.79718	-0.081607	2.72173	0.009464	6.79774	0.004853
2.72467	0.562352	6.80574	0.508187	2.72395	0.009674	6.8055	-0.080667	2.72506	0.010265	6.80606	0.008524
2.728	0.562458	6.81406	0.514116	2.72727	0.006713	6.81382	-0.078788	2.72839	0.010908	6.81438	0.010681
2.73133	0.56224	6.82238	0.517263	2.7306	0.003821	6.82214	-0.069216	2.73172	0.011658	6.8227	0.012769
2.73465	0.560712	6.8307	0.517801	2.73393	0.001379	6.83046	-0.062094	2.73504	0.013288	6.83102	0.013607
2.73798	0.557757	6.83902	0.52028	2.73726	-0.000458	6.83878	-0.063439	2.73837	0.014993	6.83934	0.012486
2.74131	0.55486	6.84734	0.526001	2.74058	-0.001935	6.8471	-0.069157	2.7417	0.018355	6.84765	0.010652
2.74463	0.551971	6.85565	0.533401	2.74391	-0.002213	6.85542	-0.065645	2.74503	0.020317	6.85597	0.0102
2.74796	0.548502	6.86397	0.53817	2.74724	-0.001766	6.86374	-0.059832	2.74835	0.021965	6.86429	0.006669
2.75129	0.544812	6.87229	0.539948	2.75057	-0.001471	6.87206	-0.056756	2.75168	0.023692	6.87261	0.000458
2.75462	0.54141	6.88061	0.542341	2.75389	-0.001697	6.88037	-0.060663	2.75501	0.025325	6.88093	-0.004934
2.75794	0.538674	6.88893	0.546837	2.75722	-0.00203	6.8887	-0.063454	2.75834	0.02679	6.88925	-0.006353
2.76127	0.53645	6.89725	0.551238	2.76055	-0.00186	6.89701	-0.06486	2.76166	0.027662	6.89757	-0.005433
2.7646	0.534307	6.90557	0.558371	2.76388	-0.00148	6.90533	-0.065622	2.76499	0.026241	6.90588	-0.001139
2.76793	0.533	6.91388	0.55539	2.76721	-0.000857	6.91365	-0.066098	2.76832	0.025016	6.9142	0.008244
2.77125	0.533339	6.9222	0.547623	2.77054	0.000549	6.92197	-0.058926	2.77165	0.023838	6.92252	0.019363
2.77458	0.533914	6.93052	0.538734	2.77386	0.00249	6.93029	-0.053056	2.77497	0.022683	6.93084	0.025308
2.77791	0.534891	6.93884	0.530084	2.77719	0.003972	6.93861	-0.058552	2.7783	0.021197	6.93916	0.026062
2.78124	0.535654	6.94716	0.522842	2.78052	0.004022	6.94693	-0.064752	2.78163	0.019524	6.94748	0.027249
2.78456	0.535723	6.95548	0.515024	2.78385	0.002926	6.95525	-0.064138	2.78496	0.018178	6.9558	0.028588
2.78789	0.535758	6.9638	0.504722	2.78717	0.00154	6.96357	-0.061143	2.78829	0.017443	6.96411	0.027912
2.79122	0.535707	6.97211	0.493034	2.7905	-9e-06	6.97189	-0.062998	2.79161	0.016636	6.97243	0.027388
2.79454	0.535853	6.98043	0.48088	2.79383	-0.001633	6.98021	-0.066813	2.79494	0.015812	6.98075	0.02913
2.79787	0.536029	6.98875	0.468732	2.79716	-0.003253	6.98853	-0.069339	2.79827	0.015396	6.98907	0.027211
2.8012	0.536433	6.99707	0.467132	2.80049	-0.004948	6.99685	-0.06908	2.80159	0.015263	6.99739	0.020774
2.80453	0.537468	7.00539	0.468197	2.80381	-0.005931	7.00517	-0.072351	2.80492	0.015184	7.00571	0.013257
2.80785	0.538919	7.0137	0.468816	2.80714	-0.006208	7.01349	-0.071329	2.80825	0.014626	7.01403	0.010229
2.81118	0.540366	7.02202	0.467705	2.81047	-0.005916	7.02181	-0.067236	2.81158	0.013722	7.02234	0.014576
2.81451	0.541989	7.03034	0.466055	2.8138	-0.004794	7.03013	-0.065701	2.8149	0.013022	7.03066	0.021743
2.81784	0.544476	7.03866	0.468186	2.81712	-0.003431	7.03845	-0.073829	2.81823	0.012509	7.03898	0.026798
2.82116	0.547012	7.04698	0.47602	2.82045	-0.002133	7.04676	-0.078203	2.82156	0.013328	7.0473	0.028997
2.82449	0.550054	7.0553	0.487142	2.82378	-0.001022	7.05509	-0.078252	2.82489	0.012773	7.05562	0.027001
2.82782	0.553035	7.06362	0.498982	2.82711	-0.001105	7.06341	-0.077895	2.82822	0.011984	7.06394	0.021671
2.83114	0.555923	7.07193	0.509933	2.83044	-0.002218	7.07172	-0.084259	2.83154	0.011417	7.07226	0.017977
2.83447	0.558184	7.08025	0.520661	2.83376	-0.003353	7.08004	-0.089146	2.83487	0.010893	7.08057	0.016331
2.8378	0.559412	7.08857	0.534368	2.83709	-0.004047	7.08836	-0.091188	2.8382	0.010313	7.08889	0.013862
2.84113	0.560246	7.09689	0.548553	2.84042	-0.00407	7.09668	-0.089512	2.84152	0.009288	7.09721	0.010875
2.84445	0.561138	7.10521	0.557143	2.84375	-0.003781	7.105	-0.090444	2.84485	0.007733	7.10553	0.007505
2.84778	0.562552	7.11353	0.558126	2.84707	-0.003203	7.11332	-0.087865	2.84818	0.0083	7.11385	0.002253
2.85111	0.563407	7.12185	0.554281	2.8504	-0.002474	7.12164	-0.081954	2.85151	0.009204	7.12217	-0.00308
2.85444	0.564228	7.13016	0.550009	2.85373	-0.001778	7.12996	-0.082098	2.85484	0.011087	7.13049	-0.006158
2.85776	0.564952	7.13848	0.544725	2.85706	-0.001328	7.13828	-0.086098	2.85816	0.013212	7.1388	-0.004658
2.86109	0.565138	7.1468	0.538691	2.86038	-0.000704	7.1466	-0.087287	2.86149	0.015342	7.14712	0.002028
2.86442	0.564962	7.15512	0.532089	2.86371	0.000423	7.15492	-0.081154	2.86482	0.017805	7.15544	0.010485
2.86775	0.564843	7.16344	0.524669	2.86704	0.001542	7.16324	-0.077544	2.86815	0.020408	7.16376	0.015126
2.87107	0.565176	7.17176	0.516253	2.87037	0.002566	7.17156	-0.079725	2.87147	0.022379	7.17208	0.016732
2.8744	0.565627	7.18007	0.509499	2.8737	0.003661	7.17988	-0.084817	2.8748	0.024229	7.1804	0.016545
2.87773	0.566041	7.18839	0.510029	2.87702	0.004846	7.1882	-0.084106	2.87813	0.025149	7.18872	0.013956
2.88105	0.565917	7.19671	0.51657	2.88035	0.006006	7.19652	-0.08248	2.88145	0.025508	7.19703	0.010769
2.88438	0.565345	7.20503	0.523469	2.88368	0.007194	7.20484	-0.079583	2.88478	0.025773	7.20535	0.009224
2.88771	0.564697	7.21335	0.524368	2.88701	0.008457	7.21316	-0.074237	2.88811	0.025016	7.21367	0.009021
2.89104	0.563998	7.22167	0.522196	2.89034	0.009434	7.22148	-0.067769	2.89144	0.023967	7.22199	0.007574
2.89436	0.563192	7.22999	0.520398	2.89366	0.009429	7.2298	-0.070819	2.89477	0.023349	7.23031	0.002712
2.89769	0.562448	7.2383	0.521512	2.89699	0.008341	7.23811	-0.075711	2.89809	0.02295	7.23863	-0.00459
2.90102	0.561762	7.24662	0.527777	2.90032	0.006939	7.24643	-0.07861	2.90142	0.022824	7.24695	-0.009929
2.90435	0.561919	7.25494	0.536061	2.90365	0.005804	7.25475	-0.074846	2.90475	0.021477	7.25527	-0.012173
2.90767	0.561694	7.26326	0.542678	2.90698	0.004946	7.26307	-0.072825	2.90808	0.019887	7.26358	-0.010788
2.911	0.561357	7.27158	0.54533	2.9103	0.004152	7.27139	-0.073188	2.9114	0.019474	7.2719	-0.00425
2.91433	0.560655	7.2799	0.548036	2.91363	0.003895	7.27971	-0.075972	2.91473	0.019381	7.28022	0.004801
2.91766	0.560087	7.28821	0.552456	2.91696	0.004346	7.28803	-0.076069	2.91806	0.019213	7.28854	0.008976
2.92098	0.560349	7.29653	0.558435	2.92029	0.004935	7.29635	-0.074254	2.92139	0.018766	7.29686	0.009587
2.92431	0.56059	7.30485	0.559675	2.92361	0.005242	7.30467	-0.071369	2.92471	0.018208	7.30518	0.009841
2.92764	0.560585	7.31317	0.55617	2.92694	0.004781	7.31299	-0.06297	2.92804	0.018581	7.3135	0.010593
2.93097	0.559958	7.32149	0.550915	2.93027	0.003637	7.32131	-0.058773	2.93137	0.01917	7.32181	0.010053
2.93429	0.559212	7.32981	0.542483	2.9336	0.002295	7.32963	-0.06178	2.9347	0.019296	7.33013	0.008806
2.93762	0.557287	7.33812	0.53144	2.93693	0.001538	7.33795	-0.069089	2.93802	0.018342	7.33845	0.008331
2.94095	0.554787	7.34644	0.518423	2.94025	0.001675	7.34627	-0.071672	2.94135	0.017063	7.34677	0.00758
2.94427	0.55236	7.35476	0.504878	2.94358	0.002094	7.35459	-0.070467	2.94468	0.016368	7.35509	0.002574
2.9476	0.54974	7.36308	0.488813	2.94691	0.002717	7.36291	-0.07194	2.94801	0.016236	7.36341	-0.005484
2.95093	0.546553	7.3714	0.474163	2.95024	0.003749	7.37123	-0.07766	2.95133	0.015813	7.37173	-0.009974
2.95426	0.54295	7.37972	0.463798	2.95356	0.005075	7.37955	-0.082895	2.95466	0.015272	7.38004	-0.011014
2.95758	0.539402	7.38804	0.461185	2.95689	0.006349	7.38787	-0.08498	2.95799	0.014238	7.38836	-0.007777
2.96091	0.537009	7.39635	0.463593	2.96022	0.006851	7.39619	-0.086176	2.96132	0.014002	7.39668	-0.000321
2.96424	0.535368	7.40467	0.463859	2.96355	0.006662	7.40451	-0.083919	2.96464	0.013969	7.405	0.00865
2.96757	0.534026	7.41299	0.461159	2.96687	0.006517	7.41282	-0.074717	2.96797	0.013715	7.41332	0.013196
2.97089	0.533292	7.42131	0.458415	2.9702	0.007009	7.42114	-0.069873	2.9713	0.014287	7.42164	0.01393
2.97422	0.533334	7.42963	0.461151	2.97353	0.008709	7.42946	-0.071037	2.97463	0.015589	7.42996	0.011998
2.97755	0.533515	7.43795	0.471344	2.97686	0.011079	7.43778	-0.076508	2.97795	0.017274	7.43827	0.008803
2.98088	0.53374	7.44626	0.488248	2.98019	0.013322	7.4461	-0.076293	2.98128	0.020033	7.44659	0.0053
2.9842	0.5346	7.45458	0.506107	2.98351	0.01472	7.45442	-0.074199	2.98461	0.022682	7.45491	0.002292
2.98753	0.534553	7.4629	0.516517	2.98684	0.015334	7.46274	-0.074697	2.98794	0.025243	7.46323	0.000587
2.99086	0.534338	7.47122	0.525501	2.99017	0.015721	7.47106	-0.081322	2.99126	0.027854	7.47155	-0.002583
2.99418	0.533537	7.47954	0.534605	2.9935	0.01543	7.47938	-0.085665	2.99459	0.029367	7.47987	-0.010519
2.99751	0.53281	7.48786	0.544875	2.99683	0.013713	7.4877	-0.088254	2.99792	0.030312	7.48819	-0.019521
3.00084	0.532552	7.49618	0.552404	3.00015	0.011218	7.49602	-0.091222	3.00125	0.030412	7.4965	-0.022883
3.00417	0.532423	7.50449	0.556575	3.00348	0.008792	7.50434	-0.088904	3.00457	0.029126	7.50482	-0.021434
3.00749	0.532809	7.51281	0.556926	3.00681	0.007021	7.51266	-0.083039	3.0079	0.02799	7.51314	-0.014157
3.01082	0.533409	7.52113	0.554929	3.01014	0.006121	7.52098	-0.076859	3.01123	0.026973	7.52146	-0.00391
3.01415	0.53402	7.52945	0.55244	3.01346	0.005824	7.5293	-0.075841	3.01456	0.026092	7.52978	0.003386
3.01748	0.534839	7.53777	0.547325	3.01679	0.006721	7.53762	-0.079102	3.01788	0.025702	7.5381	0.005618
3.0208	0.536919	7.54608	0.544783	3.02012	0.008418	7.54594	-0.077395	3.02121	0.025482	7.54642	0.004034
3.02413	0.539662	7.5544	0.537319	3.02345	0.009407	7.55426	-0.070999	3.02454	0.025583	7.55473	0.002029
3.02746	0.542602	7.56272	0.526764	3.02678	0.009647	7.56257	-0.067252	3.02787	0.025425	7.56305	0.002622
3.03078	0.546081	7.57104	0.518132	3.0301	0.008431	7.5709	-0.070602	3.03119	0.02447	7.57137	0.003918
3.03411	0.550086	7.57936	0.516228	3.03343	0.006543	7.57921	-0.072434	3.03452	0.023468	7.57969	0.003693
3.03744	0.554115	7.58768	0.516713	3.03676	0.004585	7.58753	-0.072134	3.03785	0.023371	7.58801	0.001778
3.04077	0.556516	7.596	0.51793	3.04009	0.002937	7.59585	-0.070231	3.04118	0.024034	7.59633	-0.00219
3.04409	0.557511	7.60431	0.516217	3.04341	0.002184	7.60417	-0.064551	3.0445	0.024847	7.60465	-0.006603
3.04742	0.558274	7.61263	0.507713	3.04674	0.002228	7.61249	-0.057331	3.04783	0.024787	7.61296	-0.006694
3.05075	0.559208	7.62095	0.499956	3.05007	0.002769	7.62081	-0.04955	3.05116	0.024383	7.62128	-0.001542
3.05408	0.559726	7.62927	0.498097	3.0534	0.003552	7.62913	-0.053994	3.05449	0.024064	7.6296	0.006508
3.0574	0.55951	7.63759	0.504524	3.05673	0.003422	7.63745	-0.059384	3.05781	0.023552	7.63792	0.017322
3.06073	0.559318	7.64591	0.515504	3.06005	0.002786	7.64577	-0.0632	3.06114	0.02228	7.64624	0.027976
3.06406	0.559819	7.65423	0.524473	3.06338	0.001669	7.65409	-0.060949	3.06447	0.019739	7.65456	0.033502
3.06739	0.559711	7.66254	0.529941	3.06671	0.000888	7.66241	-0.064836	3.0678	0.016857	7.66288	0.033939
3.07071	0.559578	7.67086	0.53602	3.07004	0.000715	7.67073	-0.070662	3.07112	0.014783	7.67119	0.033035
3.07404	0.560485	7.67918	0.541775	3.07336	0.000697	7.67905	-0.077844	3.07445	0.012962	7.67951	0.031991
3.07737	0.562566	7.6875	0.545058	3.07669	0.001507	7.68737	-0.08626	3.07778	0.011125	7.68783	0.02991
3.08069	0.564999	7.69582	0.547521	3.08002	0.003313	7.69569	-0.090944	3.08111	0.009444	7.69615	0.026861
3.08402	0.567086	7.70414	0.54554	3.08335	0.005178	7.70401	-0.093197	3.08444	0.008683	7.70447	0.02239
3.08735	0.567966	7.71245	0.541201	3.08668	0.006888	7.71233	-0.08838	3.08776	0.009539	7.71279	0.016472
3.09068	0.568309	7.72077	0.535333	3.09	0.008207	7.72065	-0.084742	3.09109	0.010798	7.72111	0.008276
3.094	0.568633	7.72909	0.52715	3.09333	0.009071	7.72897	-0.089121	3.09442	0.011689	7.72942	-0.001346
3.09733	0.568079	7.73741	0.518293	3.09666	0.008793	7.73729	-0.093364	3.09774	0.012329	7.73774	-0.008064
3.10066	0.566995	7.74573	0.506212	3.09999	0.006417	7.74561	-0.09051	3.10107	0.012917	7.74606	-0.010687
3.10399	0.565828	7.75405	0.494195	3.10331	0.00258	7.75392	-0.086045	3.1044	0.014603	7.75438	-0.007368
3.10731	0.564518	7.76236	0.484915	3.10664	-0.000939	7.76224	-0.087589	3.10773	0.016876	7.7627	-0.001244
3.11064	0.562761	7.77068	0.477723	3.10997	-0.003221	7.77056	-0.091487	3.11105	0.018986	7.77102	0.00404
3.11397	0.560643	7.779	0.476127	3.1133	-0.004109	7.77888	-0.096261	3.11438	0.021087	7.77934	0.003482
3.1173	0.558554	7.78732	0.480154	3.11663	-0.004243	7.7872	-0.096312	3.11771	0.023251	7.78765	0.001578
3.12062	0.557085	7.79564	0.483126	3.11995	-0.003402	7.79552	-0.094418	3.12104	0.024625	7.79597	-8.5e-05
3.12395	0.557234	7.80396	0.480904	3.12328	-0.002107	7.80384	-0.091871	3.12437	0.025705	7.80429	-0.002504
3.12728	0.557657	7.81228	0.478137	3.12661	-0.001056	7.81216	-0.083121	3.12769	0.025006	7.81261	-0.005027
3.13061	0.557571	7.82059	0.479669	3.12994	-0.000596	7.82048	-0.081482	3.13102	0.024163	7.82093	-0.00793
3.13393	0.556647	7.82891	0.48992	3.13327	-0.001436	7.8288	-0.084983	3.13435	0.023788	7.82925	-0.00872
3.13726	0.555502	7.83723	0.504797	3.13659	-0.003107	7.83712	-0.090245	3.13768	0.02327	7.83757	-0.009801
3.14059	0.554348	7.84555	0.518224	3.13992	-0.004705	7.84544	-0.085584	3.141	0.022583	7.84589	-0.013492
3.14391	0.552839	7.85387	0.531716	3.14325	-0.005682	7.85376	-0.081509	3.14433	0.022248	7.8542	-0.016914
3.14724	0.550584	7.86219	0.543375	3.14658	-0.005794	7.86208	-0.079852	3.14766	0.022059	7.86252	-0.016949
3.15057	0.548288	7.8705	0.551419	3.1499	-0.005253	7.8704	-0.08173	3.15098	0.021657	7.87084	-0.015071
3.1539	0.545661	7.87882	0.558611	3.15323	-0.003861	7.87872	-0.084055	3.15431	0.020409	7.87916	-0.006147
3.15722	0.541679	7.88714	0.568641	3.15656	-0.001624	7.88704	-0.084755	3.15764	0.018809	7.88748	0.003701
3.16055	0.537055	7.89546	0.573978	3.15989	0.000394	7.89536	-0.083713	3.16097	0.017834	7.8958	0.009609
3.16388	0.532478	7.90378	0.57488	3.16322	0.001995	7.90368	-0.076287	3.1643	0.017318	7.90412	0.014066
3.16721	0.529044	7.9121	0.573136	3.16654	0.002706	7.912	-0.06909	3.16762	0.016758	7.91243	0.016961
3.17053	0.526778	7.92042	0.56844	3.16987	0.0032	7.92032	-0.06649	3.17095	0.016145	7.92075	0.01607
3.17386	0.524545	7.92873	0.56337	3.1732	0.003615	7.92863	-0.072151	3.17428	0.015581	7.92907	0.014663
3.17719	0.522857	7.93705	0.555688	3.17653	0.003994	7.93695	-0.075527	3.1776	0.015377	7.93739	0.013909
3.18052	0.522348	7.94537	0.544146	3.17985	0.005094	7.94527	-0.074094	3.18093	0.015312	7.94571	0.015178
3.18384	0.522222	7.95369	0.531663	3.18318	0.007197	7.95359	-0.072368	3.18426	0.015489	7.95403	0.017699
3.18717	0.522292	7.96201	0.518914	3.18651	0.00935	7.96191	-0.071985	3.18759	0.014781	7.96235	0.015892
3.1905	0.52302	7.97032	0.507018	3.18984	0.011309	7.97023	-0.074587	3.19091	0.013217	7.97067	0.012781
3.19382	0.524053	7.97864	0.501562	3.19317	0.012702	7.97855	-0.076944	3.19424	0.011593	7.97898	0.01144
3.19715	0.525111	7.98696	0.500143	3.19649	0.013769	7.98687	-0.077126	3.19757	0.010129	7.9873	0.011997
3.20048	0.525571	7.99528	0.496673	3.19982	0.013549	7.99519	-0.072998	3.2009	0.008546	7.99562	0.015592
3.20381	0.525241	8.0036	0.490786	3.20315	0.011378	8.00351	-0.067508	3.20423	0.006891	8.00394	0.022172
3.20713	0.524799	8.01192	0.484367	3.20648	0.008524	8.01183	-0.060894	3.20755	0.005071	8.01226	0.027425
3.21046	0.524263	8.02024	0.483225	3.2098	0.006216	8.02015	-0.057979	3.21088	0.004813	8.02058	0.026911
3.21379	0.524084	8.02856	0.489771	3.21313	0.00548	8.02847	-0.064759	3.21421	0.005606	8.02889	0.02311
3.21712	0.524556	8.03687	0.501295	3.21646	0.005691	8.03679	-0.069208	3.21753	0.006514	8.03721	0.018839
3.22044	0.525095	8.04519	0.514654	3.21979	0.006108	8.04511	-0.070548	3.22086	0.007608	8.04553	0.01331
3.22377	0.526363	8.05351	0.526252	3.22312	0.007063	8.05343	-0.07023	3.22419	0.009075	8.05385	0.007074
3.2271	0.528069	8.06183	0.534811	3.22644	0.008178	8.06175	-0.07532	3.22752	0.010672	8.06217	0.002165
3.23042	0.52984	8.07015	0.53973	3.22977	0.009141	8.07007	-0.080771	3.23084	0.01305	8.07049	-0.001983
3.23375	0.531683	8.07846	0.543448	3.2331	0.009606	8.07839	-0.087201	3.23417	0.016033	8.07881	-0.00713
3.23708	0.533898	8.08678	0.544367	3.23643	0.008529	8.08671	-0.090478	3.2375	0.019125	8.08713	-0.01216
3.24041	0.536465	8.0951	0.542384	3.23976	0.006421	8.09502	-0.090982	3.24083	0.022237	8.09544	-0.017154
3.24374	0.538993	8.10342	0.538283	3.24308	0.004216	8.10334	-0.086454	3.24416	0.02476	8.10376	-0.01792
3.24706	0.540715	8.11174	0.532256	3.24641	0.002113	8.11166	-0.076486	3.24748	0.026646	8.11208	-0.015164
3.25039	0.541585	8.12006	0.525262	3.24974	0.000754	8.11998	-0.072565	3.25081	0.02822	8.1204	-0.009686
3.25372	0.542351	8.12838	0.517377	3.25307	-0.000276	8.1283	-0.079251	3.25414	0.028193	8.12872	-0.004454
3.25704	0.543563	8.13669	0.509288	3.25639	-0.000333	8.13662	-0.08548	3.25746	0.027396	8.13704	-0.000234
3.26037	0.544508	8.14501	0.501062	3.25972	0.00141	8.14494	-0.08471	3.26079	0.026603	8.14536	-4.7e-05
3.2637	0.545122	8.15333	0.492611	3.26305	0.003419	8.15326	-0.082878	3.26412	0.025863	8.15367	-0.000586
3.26703	0.545662	8.16165	0.485872	3.26638	0.005145	8.16158	-0.08443	3.26745	0.024954	8.16199	-0.001687
3.27035	0.545929	8.16997	0.486839	3.26971	0.006055	8.1699	-0.087662	3.27078	0.023867	8.17031	-0.004286
3.27368	0.545671	8.17829	0.492132	3.27303	0.006631	8.17822	-0.091068	3.2741	0.022694	8.17863	-0.004948
3.27701	0.545348	8.18661	0.496585	3.27636	0.007113	8.18654	-0.092749	3.27743	0.021242	8.18695	-0.0056
3.28034	0.545727	8.19492	0.499119	3.27969	0.007495	8.19486	-0.093706	3.28076	0.019472	8.19527	-0.007224
3.28366	0.54691	8.20324	0.499476	3.28302	0.008437	8.20318	-0.09225	3.28409	0.017609	8.20359	-0.011579
3.28699	0.548307	8.21156	0.502396	3.28634	0.010365	8.2115	-0.083193	3.28741	0.016777	8.2119	-0.01447
3.29032	0.549428	8.21988	0.51045	3.28967	0.012389	8.21982	-0.07905	3.29074	0.016885	8.22022	-0.016394
3.29364	0.550139	8.2282	0.522537	3.293	0.01421	8.22814	-0.0806	3.29407	0.017231	8.22854	-0.01447
3.29697	0.550914	8.23652	0.539411	3.29633	0.014974	8.23646	-0.084528	3.2974	0.017092	8.23686	-0.008666
3.3003	0.551711	8.24483	0.555821	3.29966	0.015384	8.24478	-0.081373	3.30072	0.01599	8.24518	0.002808
3.30363	0.551774	8.25315	0.565208	3.30298	0.014618	8.2531	-0.077351	3.30405	0.014534	8.2535	0.010458
3.30695	0.550955	8.26147	0.570757	3.30631	0.012506	8.26141	-0.076027	3.30738	0.013087	8.26182	0.014054
3.31028	0.549967	8.26979	0.575904	3.30964	0.009812	8.26973	-0.080248	3.31071	0.012527	8.27013	0.015489
3.31361	0.549135	8.27811	0.579406	3.31297	0.007497	8.27805	-0.084259	3.31403	0.011758	8.27845	0.015143
3.31694	0.548425	8.28643	0.580376	3.3163	0.00647	8.28637	-0.084328	3.31736	0.010543	8.28677	0.015089
3.32026	0.547679	8.29475	0.574946	3.31962	0.006198	8.29469	-0.082599	3.32069	0.009464	8.29509	0.014614
3.32359	0.546924	8.30306	0.565378	3.32295	0.006083	8.30301	-0.077114	3.32402	0.008589	8.30341	0.01478
3.32692	0.546244	8.31138	0.556175	3.32628	0.006595	8.31133	-0.070352	3.32734	0.00776	8.31173	0.015152
3.33025	0.546272	8.3197	0.545824	3.32961	0.007732	8.31965	-0.067753	3.33067	0.00688	8.32005	0.012325
3.33357	0.546424	8.32802	0.537201	3.33293	0.008982	8.32797	-0.072393	3.334	0.005901	8.32836	0.00305
3.3369	0.546622	8.33634	0.529172	3.33626	0.009578	8.33629	-0.076196	3.33733	0.006341	8.33668	-0.003448
3.34023	0.546428	8.34466	0.519447	3.33959	0.008301	8.34461	-0.073309	3.34065	0.007626	8.345	-0.008638
3.34355	0.545969	8.35297	0.509815	3.34292	0.005437	8.35293	-0.067661	3.34398	0.008931	8.35332	-0.009088
3.34688	0.545093	8.36129	0.502496	3.34625	0.002859	8.36125	-0.063785	3.34731	0.010202	8.36164	-0.002947
3.35021	0.54304	8.36961	0.499593	3.34957	0.001392	8.36957	-0.065795	3.35064	0.01142	8.36996	0.001291
3.35354	0.540853	8.37793	0.501648	3.3529	0.000959	8.37789	-0.068798	3.35396	0.012973	8.37828	-0.001444
3.35686	0.538687	8.38625	0.503979	3.35623	0.000898	8.38621	-0.069973	3.35729	0.015467	8.38659	-0.007285
3.36019	0.535786	8.39457	0.502546	3.35956	0.001505	8.39453	-0.068458	3.36062	0.018562	8.39491	-0.012199
3.36352	0.531921	8.40288	0.498387	3.36288	0.003131	8.40285	-0.064946	3.36395	0.021741	8.40323	-0.014362
3.36685	0.52777	8.4112	0.493122	3.36621	0.00516	8.41117	-0.060294	3.36727	0.024419	8.41155	-0.015563
3.37017	0.524001	8.41952	0.492663	3.36954	0.006899	8.41949	-0.057869	3.3706	0.025767	8.41987	-0.017748
3.3735	0.521238	8.42784	0.500784	3.37287	0.007679	8.4278	-0.062838	3.37393	0.02624	8.42819	-0.020559
3.37683	0.519094	8.43616	0.51246	3.3762	0.008156	8.43613	-0.069481	3.37726	0.02619	8.43651	-0.023519
3.38015	0.517045	8.44448	0.521943	3.37952	0.008588	8.44444	-0.07228	3.38058	0.025997	8.44482	-0.029414
3.38348	0.516992	8.4528	0.525718	3.38285	0.009197	8.45276	-0.071014	3.38391	0.026553	8.45314	-0.033417
3.38681	0.518073	8.46111	0.526495	3.38618	0.010753	8.46108	-0.073073	3.38724	0.027442	8.46146	-0.032388
3.39014	0.519361	8.46943	0.528297	3.38951	0.013045	8.4694	-0.079584	3.39057	0.027276	8.46978	-0.026774
3.39346	0.520758	8.47775	0.530741	3.39283	0.015027	8.47772	-0.085745	3.39389	0.025625	8.4781	-0.018603
3.39679	0.522112	8.48607	0.532875	3.39616	0.015859	8.48604	-0.086908	3.39722	0.023423	8.48642	-0.007752
3.40012	0.523294	8.49439	0.533421	3.39949	0.015657	8.49436	-0.087352	3.40055	0.021799	8.49474	-0.001495
3.40345	0.524361	8.50271	0.531089	3.40282	0.015307	8.50268	-0.085536	3.40388	0.020643	8.50305	0.001335
3.40677	0.524971	8.51102	0.524477	3.40615	0.014284	8.511	-0.081337	3.4072	0.019443	8.51137	0.003727
3.4101	0.525471	8.51934	0.51802	3.40947	0.012483	8.51932	-0.07872	3.41053	0.018331	8.51969	0.005823
3.41343	0.525972	8.52766	0.513768	3.4128	0.010471	8.52764	-0.0853	3.41386	0.017886	8.52801	0.005649
3.41676	0.52643	8.53598	0.510466	3.41613	0.009217	8.53596	-0.092784	3.41719	0.018058	8.53633	0.003354
3.42008	0.526814	8.5443	0.508143	3.41946	0.009625	8.54428	-0.094219	3.42051	0.018386	8.54465	0.001247
3.42341	0.527162	8.55262	0.507791	3.42279	0.011075	8.5526	-0.090237	3.42384	0.018666	8.55297	-0.000369
3.42674	0.527447	8.56094	0.510225	3.42611	0.012615	8.56092	-0.090091	3.42717	0.018882	8.56128	-0.003729
3.43006	0.527942	8.56925	0.513099	3.42944	0.014233	8.56924	-0.095014	3.4305	0.01907	8.5696	-0.010227
3.43339	0.529587	8.57757	0.518322	3.43277	0.015051	8.57756	-0.100048	3.43382	0.019046	8.57792	-0.010556
3.43672	0.53148	8.58589	0.524327	3.4361	0.015505	8.58588	-0.101424	3.43715	0.018144	8.58624	-0.010141
3.44005	0.53419	8.59421	0.528105	3.43942	0.015324	8.59419	-0.10094	3.44048	0.016084	8.59456	-0.005837
3.44337	0.537907	8.60253	0.530909	3.44275	0.013912	8.60252	-0.098017	3.44381	0.013563	8.60288	0.000197
3.4467	0.541976	8.61085	0.536712	3.44608	0.011766	8.61083	-0.088619	3.44713	0.011203	8.6112	0.01108
3.45003	0.545732	8.61916	0.549166	3.44941	0.009651	8.61915	-0.082615	3.45046	0.009443	8.61951	0.017544
3.45336	0.548487	8.62748	0.564806	3.45274	0.00791	8.62747	-0.082915	3.45379	0.00809	8.62783	0.019817
3.45668	0.550385	8.6358	0.577282	3.45606	0.007076	8.63579	-0.086302	3.45712	0.007082	8.63615	0.017685
3.46001	0.552109	8.64412	0.583162	3.45939	0.006427	8.64411	-0.084438	3.46044	0.006896	8.64447	0.016002
3.46334	0.553606	8.65244	0.584912	3.46272	0.006404	8.65243	-0.080169	3.46377	0.00749	8.65279	0.013502
3.46667	0.553157	8.66076	0.583159	3.46605	0.006918	8.66075	-0.077107	3.4671	0.008284	8.66111	0.008141
3.46999	0.55215	8.66907	0.579646	3.46937	0.007497	8.66907	-0.079292	3.47043	0.008726	8.66943	0.003596
3.47332	0.551592	8.67739	0.576965	3.4727	0.008053	8.67739	-0.081623	3.47375	0.009837	8.67774	-0.001147
3.47665	0.551435	8.68571	0.571736	3.47603	0.008781	8.68571	-0.081216	3.47708	0.011669	8.68606	-0.008188
3.47998	0.55128	8.69403	0.561988	3.47936	0.010358	8.69403	-0.079369	3.48041	0.014083	8.69438	-0.018608
3.4833	0.551124	8.70235	0.549182	3.48269	0.01181	8.70235	-0.074101	3.48374	0.01668	8.7027	-0.022626
[truncated: 38,326 more rows]

[truncated: 9 more sheets: Supplementary Fig 2b, Supplementary Figure 2c, Supplementary Figure 2d, Supplementary Figure 2e, Supplementary Figure 2f, Supplementary Figure 2g, Supplementary Fig7a, suppementary fig7b, Supplementary Figure 7C]
